# Supplementary material for: In-silico Exploration of Channel Type and Efflux Silicon Transporters and Silicification Proteins in 80 Sequenced Viridiplantae Genomes
Source: Plants (Basel). 2020 Nov 20;9(11):1612. doi: 10.3390/plants9111612 (PMC7709012; doi:10.3390/plants9111612)
Supplement: Supplementary file 1 [file plants-09-01612-s001.zip]

Archive with 2 entries (2 files):
- R2 Supplementary Tables.xlsx
- Supplementary Figures.docx
