# Supplementary material for: In-silico Exploration of Channel Type and Efflux Silicon Transporters and Silicification Proteins in 80 Sequenced Viridiplantae Genomes
Source: Plants (Basel). 2020 Nov 20;9(11):1612. doi: 10.3390/plants9111612 (PMC7709012; doi:10.3390/plants9111612)
Supplement: Supplementary file 1 [file plants-09-01612-s001.zip › R2 Supplementary Tables.xlsx]

## Sheet: Table S1
Supplementary Table 1. List of homologs of rice channel type SITs in the studied plant genomes.
Species	Gene ID	Description	TMDs	Selectivity Fitler				Spacing	NPA Motif-1			Amino acids sequence between the NPA motifs. The second motif is shown in gray boxes at the end of sequences (where present)
Acoerulea	Aqcoe1G127700	SF171 - AQUAPORIN NIP7-1-RELATED		H	I	A	V	111	N	P	A	V	T	F	G	A	F	L	G	G	N	I	S	L	L	R	G	I	L	Y	W	I	A	Q	L	L	G	A	V	V	A	C	L	L	L	K	F	T	T
Acoerulea	Aqcoe1G214800	SF99 - AQUAPORIN TIP2-1		W	V	A	R	109	N	P	A	V	T	L	A	H	A	T	C	R	R	F	S	L	R	Q	V	P	P	Y	V	V	V	Q	I	I	G	S	V	L	A	S	G	T	L	R	L	L	F
Acoerulea	Aqcoe1G472300	SF143 - AQUAPORIN TRANSPORTER // SUBFAMILY NOT NAMED		H	I	A	V	111	N	P	A	V	T	F	G	A	L	V	G	G	H	I	T	L	M	R	G	I	L	Y	W	I	A	Q	L	L	G	S	V	V	A	C	L	L	L	K	Y	S	T
Acoerulea	Aqcoe2G333400	SF52 - AQUAPORIN TIP1-1		G	I	G	R	108	N	P	S	V	T	I	A	F	A	T	L	G	Q	I	P	W	S	K	V	P	F	Y	I	L	G	Q	L	I	G	S	V	F	A	T	Y	V	G	A	S	V	Y
Acoerulea	Aqcoe3G338800	SF170 - AQUAPORIN NIP6-1	6	G	S	G	R	108	N	P	A	V	T	L	A	F	A	A	V	R	H	F	P	W	K	Q	V	P	F	Y	A	A	A	Q	I	T	G	A	T	V	A	S	F	T	L	H	Q	L	L
Acoerulea	Aqcoe3G405400	SF102 - AQUAPORIN NIP5-1-RELATED		A	I	G	R	108	N	P	S	L	T	L	A	F	A	T	L	R	H	F	P	W	V	Q	V	P	A	Y	I	V	A	Q	V	S	G	S	I	C	A	S	F	A	L	K	G	I	F
Acoerulea	Aqcoe3G443000	SF144 - AQUAPORIN NIP1-1-RELATED		H	I	A	R	111	N	P	A	V	T	F	G	A	L	V	G	G	R	I	T	F	L	N	S	I	M	Y	W	V	A	Q	L	L	G	A	I	V	A	S	L	F	L	R	L	T	T
Acoerulea	Aqcoe4G026800	SF144 - AQUAPORIN NIP1-1-RELATED		W	V	A	R	109	N	P	A	V	T	V	A	F	A	T	C	G	R	F	P	W	K	Q	V	P	A	Y	V	A	A	Q	L	V	G	S	T	L	A	S	G	A	L	R	I	L	F
Acoerulea	Aqcoe4G043500	SF134 - AQUAPORIN TIP2-3-RELATED		W	V	A	R	109	N	P	A	V	T	M	A	M	A	L	F	R	Q	F	S	P	K	E	V	I	P	Y	I	V	A	Q	L	L	G	S	C	L	A	S	G	T	L	V	L	V	F
Acoerulea	Aqcoe4G043600	SF181 - AQUAPORIN NIP4-1-RELATED		W	V	A	R	109	N	P	A	V	T	I	T	M	A	I	F	R	H	F	P	M	K	E	V	I	P	Y	I	I	A	Q	V	A	G	S	T	L	A	S	G	T	L	V	L	V	F
Acoerulea	Aqcoe5G412000	SF181 - AQUAPORIN NIP4-1-RELATED		H	I	G	R	110	N	P	A	V	T	F	G	L	V	V	E	G	H	I	S	I	L	N	G	I	C	Y	C	V	A	Q	L	L	G	S	T	I	A	C	L	F	L	I	L	V	T
Acoerulea	Aqcoe6G084000	SF134 - AQUAPORIN TIP2-3-RELATED		W	V	S	R	112	N	P	A	V	T	I	A	L	A	V	S	R	K	F	P	W	R	Q	V	P	I	Y	I	V	T	Q	I	V	A	S	I	L	A	T	I	T	L	H	V	L	Y
Acoerulea	Aqcoe7G088600	SF52 - AQUAPORIN TIP1-1		H	I	G	R	111	N	P	A	V	T	F	G	L	A	I	G	G	N	I	T	I	L	T	G	I	F	Y	W	I	A	Q	L	L	G	S	I	V	A	C	F	L	L	K	F	V	T
Acoerulea	Aqcoe7G162100	SF144 - AQUAPORIN NIP1-1-RELATED		H	I	G	R	111	N	P	A	V	T	F	G	L	A	L	G	G	Q	I	T	I	L	T	G	I	F	Y	W	I	A	Q	L	V	G	S	I	V	A	C	F	L	L	K	A	V	T
Acoerulea	Aqcoe7G162300	AQUAPORIN TRANSPORTER // SUBFAMILY NOT NAMED		H	I	A	R	110	N	P	A	V	T	I	G	L	A	A	G	G	H	I	T	I	F	R	S	I	L	Y	W	I	D	Q	L	L	A	A	S	L	A	C	I	L	L	K	Y	L	T
Acoerulea	Aqcoe7G361100	SF55 - AQUAPORIN TRANSPORTER // SUBFAMILY NOT NAMED		T	I	A	R	108	N	P	A	V	T	I	A	F	A	S	L	R	H	F	P	W	K	Q	V	P	M	Y	I	G	A	Q	V	M	A	S	I	C	A	A	F	A	L	K	G	I	F
Acomosus	Aco001106	29844.m003330 Aquaporin NIP1.1, putative		G	S	G	R	114	N	P	A	V	T	L	A	F	A	V	S	H	H	F	P	W	I	Q	V	P	F	Y	W	S	A	Q	V	S	G	A	V	I	A	G	F	V	L	R	E	L	L
Acomosus	Aco004297	29908.m006033 Nodulin-26, putative		W	V	A	R	109	N	P	A	V	T	V	A	F	A	T	C	R	R	F	P	W	K	Q	V	P	A	Y	I	V	A	Q	M	L	G	A	T	L	A	S	G	T	L	R	L	L	F
Acomosus	Aco004430	30026.m001488 Aquaporin NIP1.1, putative		H	I	G	R	110	N	P	A	V	T	F	G	L	A	L	G	G	Q	I	T	I	L	T	G	I	L	Y	W	V	A	Q	L	V	G	A	I	V	G	A	Y	L	L	K	F	A	T
Acomosus	Aco008925	30068.m002640 Nodulin-26, putative		A	A	A	K	108	N	P	S	L	T	I	A	F	A	V	L	R	R	L	P	W	G	H	V	L	P	Y	I	A	T	Q	A	V	T	S	I	T	A	A	F	V	V	K	E	I	F
Acomosus	Aco008932	30078.m002254 tonoplast intrinsic protein, putative		H	I	A	R	111	N	P	A	V	T	F	G	A	L	G	N	F	G	V	V	L	V	D	A	L	L	Y	W	A	A	Q	L	L	G	A	V	V	A	S	L	L	L	R	I	T	T
Acomosus	Aco009995	30146.m003542 tonoplast intrinsic protein, putative		W	V	A	R	109	N	P	A	V	T	I	A	F	A	T	C	R	R	F	P	W	K	Q	V	P	P	Y	V	L	A	Q	V	A	G	A	T	L	A	S	G	T	L	R	L	M	F
Acomosus	Aco011705	SF170 - AQUAPORIN NIP6-1		H	I	G	R	111	N	P	A	V	T	F	G	L	A	V	G	G	H	I	T	I	L	S	G	I	F	Y	W	V	A	Q	L	L	G	A	S	V	A	C	L	L	L	K	F	V	T
Acomosus	Aco012701	SF170 - AQUAPORIN NIP6-1		W	C	A	R	109	N	P	A	V	T	I	T	F	T	A	L	R	T	F	P	V	K	E	A	P	L	Y	I	V	A	Q	L	V	G	A	T	F	G	S	G	V	L	Y	L	L	L
Acomosus	Aco013293	87985 (1 of 20) PTHR19139 - AQUAPORIN TRANSPORTER		A	V	G	R	108	N	P	S	V	T	L	A	L	A	L	F	K	H	F	P	L	L	N	V	A	P	Y	M	V	A	Q	V	L	G	S	I	S	A	S	F	A	L	K	A	I	F
Acomosus	Aco014693	SF171 - AQUAPORIN NIP7-1-RELATED		G	S	G	R	110	N	P	A	V	T	L	A	F	A	V	S	K	H	G	Q	F	P	W	I	Q	V	P	F	Y	W	S	A	Q	L	T	G	A	M	I	A	A	F	I	L	R	E
Acomosus	Aco016253	SF102 - AQUAPORIN NIP5-1-RELATED		A	I	R	M	1m	N	P	S	L	T	I	A	F	A	V	L	R	H	F	P	W	V	Q	V	P	A	Y	I	A	A	Q	V	S	A	S	I	C	A	S	F	A	L	K	G	I	Y
Acomosus	Aco016357	AC234180.1_FGP004 (1 of 11) K09874 - aquaporin NIP (NIP)		H	I	A	R	129	N	P	A	V	T	F	G	A	L	L	G	G	R	I	S	L	I	R	A	L	F	Y	W	V	A	Q	L	L	G	A	V	V	A	S	L	L	L	R	I	T	T
Acomosus	Aco023062	Aco001106.1 Aquaporin-like superfamily protein		A	I	G	R	1m	N	P	A	I	T	I	A	F	A	S	C	G	R	F	P	W	K	Q	V	P	M	Y	I	I	A	Q	L	V	G	S	T	L	A	S	G	T	V	R	L	L	F
Acomosus	Aco024440	Aco004297.1 Aquaporin-like superfamily protein		W	-	-	-	108	N	P	S	L	T	I	A	F	A	T	L	R	H	F	P	W	V	Q	V	P	A	Y	I	A	A	Q	V	S	A	S	I	C	A	S	F	A	L	K	G	I	Y
Acomosus	Aco024621	Aco004430.1 Aquaporin-like superfamily protein		W	V	A	R	109	N	P	A	V	T	V	A	F	A	T	C	R	R	F	P	W	K	Q	V	P	A	Y	I	V	A	Q	M	L	G	A	T	L	A	S	G	T	L	R	L	L	F
Ahalleri	Araha.0773s0002	SF171 - AQUAPORIN NIP7-1-RELATED		H	I	A	R	111	N	P	A	V	T	L	G	L	L	F	G	G	H	I	S	V	F	R	A	F	L	Y	W	I	D	Q	L	L	A	S	S	A	A	C	F	L	L	S	Y	L	T
Ahalleri	Araha.10643s0003	SF142 - AQUAPORIN TRANSPORTER // SUBFAMILY NOT NAMED		H	I	A	R	111	N	P	A	V	T	F	G	A	L	I	G	G	R	L	S	A	I	R	A	I	Y	Y	W	V	A	Q	L	L	G	A	I	L	A	C	L	L	L	R	L	A	T
Ahalleri	Araha.10976s0002	SF102 - AQUAPORIN NIP5-1-RELATED		W	V	A	R	116	N	P	A	V	T	I	A	F	A	S	C	G	R	F	P	L	K	Q	V	P	A	Y	V	I	S	Q	V	I	G	S	T	L	A	A	A	T	L	R	L	L	F
Ahalleri	Araha.10976s0018	SF30 - AQUAPORIN TIP3-1-RELATED		W	V	A	R	116	N	P	A	V	T	I	A	F	A	S	C	G	R	F	P	L	K	Q	V	P	A	Y	V	I	S	Q	V	I	G	S	T	L	A	A	A	T	L	R	L	L	F
Ahalleri	Araha.20405s0006	SF144 - AQUAPORIN NIP1-1-RELATED		A	I	G	R	108	N	P	S	L	T	I	A	F	A	A	L	R	H	F	P	W	A	H	V	P	A	Y	I	A	A	Q	V	S	A	S	I	C	A	S	F	A	L	K	G	V	F
Ahalleri	Araha.2224s0001	SF181 - AQUAPORIN NIP4-1-RELATED		W	-	-	-	1m	N	P	A	V	T	V	T	F	A	I	F	R	R	F	P	W	Y	Q	V	I	N	S	F	N	I	D	G	I	R	S	R	L	F	K	S	A	Q	F	A	G	S
Ahalleri	Araha.2224s0002	SF181 - AQUAPORIN NIP4-1-RELATED		W	L	A	R	94	N	P	A	V	T	V	T	F	A	V	F	R	R	F	P	W	F	Q	V	P	L	Y	I	G	A	Q	L	T	G	S	L	L	A	S	L	T	L	R	L	M	F
Ahalleri	Araha.2499s0005	SF134 - AQUAPORIN TIP2-3-RELATED		H	I	G	R	111	N	P	A	V	T	F	G	L	V	V	G	G	K	V	T	I	I	T	G	V	F	Y	W	I	A	Q	L	L	G	S	T	V	A	C	F	L	L	K	F	V	T
Ahalleri	Araha.35397s0002	SF145 - AQUAPORIN TRANSPORTER // SUBFAMILY NOT NAMED		W	I	A	R	116	N	P	A	V	S	I	A	F	A	S	S	K	K	F	P	F	N	Q	V	P	G	Y	I	A	A	Q	V	L	G	S	T	L	A	A	A	A	L	R	L	V	F
Ahalleri	Araha.50576s0002	SF134 - AQUAPORIN TIP2-3-RELATED		H	I	G	R	111	N	P	A	V	T	F	G	L	A	V	G	G	Q	I	T	V	I	T	G	V	F	Y	W	I	A	Q	L	L	G	S	T	A	A	C	F	L	L	K	Y	V	T
Ahalleri	Araha.7823s0001	SF99 - AQUAPORIN TIP2-1		H	I	A	V	111	N	P	A	V	T	F	G	V	L	L	G	G	N	I	T	L	L	R	G	I	L	Y	W	I	A	Q	L	L	G	S	V	A	A	C	F	L	L	S	F	A	T
Ahalleri	Araha.9764s0006	SF170 - AQUAPORIN NIP6-1		W	V	A	R	116	N	P	A	V	T	L	A	L	A	S	S	Q	R	F	P	L	N	Q	V	P	A	Y	I	T	V	Q	V	I	G	S	T	L	A	S	A	T	L	R	L	L	F
Ahypochondriacus	AHYPO_000880	Aco008925.1 Aquaporin-like superfamily protein		H	I	A	V	111	N	P	A	V	T	L	G	A	F	L	G	G	K	I	S	F	F	R	T	I	L	Y	W	I	A	Q	C	L	G	A	V	V	A	C	L	L	L	N	F	S	T
Ahypochondriacus	AHYPO_001948	Aco008932.1 Aquaporin-like superfamily protein		W	V	A	R	109	N	P	A	V	T	I	A	F	A	T	C	R	R	F	P	W	K	Q	V	P	A	F	V	I	C	Q	V	V	G	S	T	L	A	S	G	T	L	R	L	V	F
Ahypochondriacus	AHYPO_002326	Aco009995.1 Aquaporin-like superfamily protein		H	I	G	R	111	N	P	A	V	T	F	G	L	A	V	G	G	Q	I	T	I	L	T	G	I	F	Y	W	V	A	Q	L	A	G	S	V	V	G	C	F	L	L	K	A	A	T
Ahypochondriacus	AHYPO_003035	Aco011705.1 Aquaporin-like superfamily protein		W	-	I	-	1m	N	P	A	V	T	I	A	F	A	I	Y	R	H	F	S	Y	K	E	V	P	L	Y	M	I	A	Q	L	L	G	S	T	L	A	S	A	T	L	A	V	M	F
Ahypochondriacus	AHYPO_004337	Aco012701.1 Aquaporin-like superfamily protein		W	-	A	R	76	N	P	A	V	T	I	A	F	A	T	S	R	R	F	P	W	K	Q	V	P	A	Y	V	I	C	Q	V	V	G	S	T	L	A	S	G	T	L	R	L	I	F
Ahypochondriacus	AHYPO_007315	Aco013293.1 Aquaporin-like superfamily protein		-	-	-	-	1m	N	P	A	V	T	L	A	F	A	A	L	G	H	F	P	W	A	Q	V	P	I	Y	I	V	S	E	V	S	G	S	I	L	A	S	L	L	L	K	A	A	Y
Ahypochondriacus	AHYPO_007318	Aco014693.1 Aquaporin-like superfamily protein	5	S	T	A	R	108	N	P	A	V	T	L	A	F	A	A	L	G	H	F	P	W	A	Q	V	P	I	Y	I	L	A	E	V	L	G	S	I	L	A	S	C	L	L	K	V	A	Y
Ahypochondriacus	AHYPO_007719	Aco016253.1 Aquaporin-10		W	-	A	R	86	N	P	S	V	T	I	T	Y	A	L	L	R	G	F	S	W	K	M	V	P	L	Y	I	V	A	Q	M	L	G	S	I	L	A	S	F	T	L	S	L	L	L
Ahypochondriacus	AHYPO_008138	Aco016357.1 Aquaporin-like superfamily protein		S	-	G	A	1m	N	P	A	V	T	L	A	F	A	A	L	K	H	F	P	W	A	Q	V	P	I	Y	I	I	A	Q	F	V	G	G	I	L	A	S	L	L	L	K	L	G	Y
Ahypochondriacus	AHYPO_012968	Aco023062.1 Aquaporin-like superfamily protein		S	I	G	R	108	N	P	S	I	T	I	A	F	A	A	L	R	H	F	P	W	T	Q	V	P	I	Y	I	G	A	Q	M	L	A	S	L	C	A	A	F	I	L	K	G	V	F
Ahypochondriacus	AHYPO_014961	Aco024440.1 Aquaporin-like superfamily protein		A	-	G	R	75	N	P	S	L	T	I	A	F	A	A	L	R	H	F	P	W	V	Q	V	P	G	Y	I	A	A	Q	V	A	A	S	I	L	A	S	F	A	L	K	G	V	F
Ahypochondriacus	AHYPO_015194	Aco024621.1 Aquaporin-like superfamily protein		V	-	-	-	1m	N	P	A	V	T	L	A	F	A	A	T	R	H	F	P	W	K	Q	V	L	L	L	L
Ahypochondriacus	AHYPO_017962	SF55 - AQUAPORIN TRANSPORTER // SUBFAMILY NOT NAMED		H	I	A	V	97	N	P	A	V	T	L	G	I	F	L	G	G	K	I	S	F	F	R	T	I	L	Y	W	I	A	Q	C	L	G	A	A	T	S	A	F	A	I	S	S	G	V
Ahypochondriacus	AHYPO_017995	SF144 - AQUAPORIN NIP1-1-RELATED		N	V	G	Y	110	N	P	A	V	T	F	G	R	V	V	G	C	H	I	P	I	P	N	A	L	F	Y	W	I	S	Q	I	L	G	S	V	M	A	C	L	V	L	K	T	F	T
Ahypochondriacus	AHYPO_022739	SF99 - AQUAPORIN TIP2-1		-	-	G	R	74	P	I	Y	A	T	A	H	L	T	G	A	T	L	A	A	F	T	I	R	V	L	L	H	P	I	K	E	V	G	I	T	T	P	T	G	T	S	S	Q	A	L
Alyrata	AL1G30170	SF181 - AQUAPORIN NIP4-1-RELATED		H	T	A	R	111	N	P	A	V	T	F	A	A	L	I	G	G	R	I	S	V	I	R	A	I	Y	Y	W	I	A	Q	L	L	G	A	I	I	A	C	L	L	L	R	L	A	T
Alyrata	AL1G45990	SF144 - AQUAPORIN NIP1-1-RELATED		W	I	A	R	116	N	P	A	V	S	I	A	F	A	S	S	K	K	F	P	F	N	Q	V	P	G	Y	I	A	A	Q	V	L	G	S	T	L	A	A	A	A	L	R	L	V	F
Alyrata	AL2G32960	SF102 - AQUAPORIN NIP5-1-RELATED		H	I	A	R	111	N	P	A	V	T	F	G	A	L	I	G	G	R	L	S	A	I	R	A	I	Y	Y	W	V	A	Q	L	L	G	A	I	L	A	C	L	L	L	R	L	A	T
Alyrata	AL2G40640	AHYPO_007318-RA (1 of 7) K09874 - aquaporin NIP (NIP)		A	I	A	R	108	N	P	A	V	T	I	A	F	A	A	L	K	H	F	P	W	K	H	V	P	V	Y	I	G	A	Q	V	M	A	S	V	C	A	A	F	A	L	K	A	V	F
Alyrata	AL3G16940	SF181 - AQUAPORIN NIP4-1-RELATED		A	V	G	R	109	N	P	S	I	T	I	A	F	A	V	F	G	G	F	P	W	S	Q	V	P	L	Y	I	T	A	Q	T	L	G	A	T	A	A	T	L	V	G	V	S	V	Y
Alyrata	AL3G28940	SF102 - AQUAPORIN NIP5-1-RELATED		H	I	G	R	111	N	P	A	V	T	F	G	L	A	V	G	G	Q	I	T	V	I	T	G	V	F	Y	W	I	A	Q	L	L	G	S	T	A	A	C	F	L	L	K	Y	V	T
Alyrata	AL4G17530	SF170 - AQUAPORIN NIP6-1		H	I	A	R	111	N	P	A	V	T	L	G	L	L	L	G	G	H	I	S	V	F	R	A	F	L	Y	W	I	D	Q	L	L	A	S	S	A	A	C	F	L	L	S	Y	L	T
Alyrata	AL4G33020	AQUAPORIN TIP1-1		H	I	A	V		N	P	A	V	T	F	G	A	F	I	G	G	N	I	T	L	L	R	G	I	L	Y	W	I	A	Q	L	L	G	S	V	V	A	C	L	I	L	K	F	A	T
Alyrata	AL5G15290	AHYPO_014961-RA (1 of 7) K09874 - aquaporin NIP (NIP)		H	I	A	V	111	N	P	A	V	T	F	G	V	L	L	G	G	N	I	T	L	L	R	G	I	L	Y	W	I	A	Q	L	L	G	S	V	A	A	C	F	L	L	S	F	A	T
Alyrata	AL627U10010	SF142 - AQUAPORIN TRANSPORTER // SUBFAMILY NOT NAMED		A	I	-	-	1m	N	P	A	V	T	I	A	F	A	A	L	K	H	F	P	W	K	H	V	P	V	Y	I	G	A	Q	V	M	A	S	V	C	A	A	F	A	L	K	A	V	F
Alyrata	AL6G44270	SF55 - AQUAPORIN TRANSPORTER // SUBFAMILY NOT NAMED		A	I	G	R	108	N	P	S	L	T	I	A	F	A	A	L	R	H	F	P	W	A	H	V	P	A	Y	I	A	A	Q	V	S	A	S	I	C	A	S	F	A	L	K	G	V	F
Alyrata	AL7G35100	SF54 - AQUAPORIN TIP5-1-RELATED		W	V	A	R	116	N	P	A	V	T	I	A	F	A	S	C	G	R	F	P	L	K	Q	V	P	A	Y	V	I	S	Q	V	I	G	S	T	L	A	A	A	T	L	R	L	L	F
Alyrata	AL7G35260	SF142 - AQUAPORIN TRANSPORTER // SUBFAMILY NOT NAMED		W	V	A	R	116	N	P	A	V	T	I	A	F	A	S	C	G	R	F	P	L	K	Q	V	P	A	Y	V	I	S	Q	V	I	G	S	T	L	A	A	A	T	L	R	L	L	F
Alyrata	AL7G37370	SF30 - AQUAPORIN TIP3-1-RELATED		H	I	G	R	111	N	P	A	V	T	L	G	L	A	I	G	G	N	I	T	V	I	T	G	F	F	Y	W	I	A	Q	C	L	G	S	I	V	A	C	L	L	L	V	F	V	T
Alyrata	AL7G46710	SF144 - AQUAPORIN NIP1-1-RELATED		W	V	A	R	109	N	P	A	V	T	V	T	F	A	I	F	R	R	F	P	W	Y	Q	V	P	L	Y	I	G	A	Q	F	A	G	S	L	L	A	S	L	T	L	R	L	M	F
Alyrata	AL7G46720	SF30 - AQUAPORIN TIP3-1-RELATED		W	V	A	R	109	N	P	A	V	T	V	T	F	A	V	F	R	R	F	P	W	F	Q	V	P	L	Y	I	G	A	Q	L	T	G	S	L	L	A	S	L	T	L	R	L	M	F
Alyrata	AL8G10580	SF170 - AQUAPORIN NIP6-1		H	I	G	R	111	N	P	A	V	T	L	G	L	A	I	G	G	N	I	T	L	I	I	G	F	F	Y	W	I	A	Q	C	L	G	S	I	V	A	C	L	L	L	V	F	V	T
Aoccidentaleearly-release	Anaoc.0007s0911	(1 of 2) PTHR19139:SF170 - AQUAPORIN NIP6-1 (PAC:37511384)		N	V	G	R	110	N	P	G	V	T	I	A	F	A	A	L	K	H	F	P	W	K	N	V	P	V	Y	I	G	A	Q	V	A	A	S	L	C	A	S	F	A	L	K	G	I	F
Aoccidentaleearly-release	Anaoc.0007s1366	(1 of 5) PTHR19139:SF144 - AQUAPORIN NIP1-1-RELATED (PAC:37511977)		W	V	A	R	109	N	P	A	V	T	I	A	F	A	T	C	K	R	F	P	L	K	Q	V	P	A	Y	I	A	A	Q	V	L	G	S	T	L	A	A	G	T	L	R	L	L	F
Aoccidentaleearly-release	Anaoc.0011s1215	(1 of 4) PTHR19139:SF102 - AQUAPORIN NIP5-1-RELATED (PAC:37503188)		A	I	G	R	108	N	P	S	L	T	I	A	F	A	A	L	R	H	F	P	W	T	Q	V	P	G	Y	I	L	A	Q	V	T	G	S	I	C	A	S	F	A	L	K	G	A	F
Aoccidentaleearly-release	Anaoc.0015s0277	(1 of 4) PTHR19139:SF102 - AQUAPORIN NIP5-1-RELATED (PAC:37507557)		A	I	G	R	108	N	P	S	L	T	I	A	F	A	A	L	R	H	F	P	W	A	Q	V	P	A	F	I	A	A	Q	V	S	A	S	I	C	A	S	F	A	L	K	G	V	F
Aoccidentaleearly-release	Anaoc.0016s1313	(1 of 4) PTHR19139:SF102 - AQUAPORIN NIP5-1-RELATED (PAC:37520123)		A	I	G	R	108	N	P	S	L	T	I	A	F	A	T	L	R	H	F	P	W	T	H	V	P	A	Y	I	L	A	Q	V	T	G	S	I	C	A	S	F	A	L	K	G	A	F
Aoccidentaleearly-release	Anaoc.0018s1013	(1 of 1) PTHR19139//PTHR19139:SF142 - AQUAPORIN TRANSPORTER // SUBFAMILY NOT NAMED (PAC:37486542)	5	G	S	G	R	108	N	P	A	V	T	L	S	F	A	A	F	R	H	F	P	W	K	Q	V	P	F	Y	A	A	A	Q	F	T	G	S	I	L	A	S	M	T	L	K	V	L	L
Aoccidentaleearly-release	Anaoc.0070s0004	(1 of 5) PTHR19139:SF144 - AQUAPORIN NIP1-1-RELATED (PAC:37532022)		W	V	A	R	109	N	P	A	V	T	I	A	F	A	T	C	K	R	L	P	L	K	Q	V	P	A	Y	I	A	A	Q	V	L	G	S	T	M	A	A	G	T	L	R	L	L	F
Aoccidentaleearly-release	Anaoc.1099s0002	(1 of 4) PTHR19139:SF102 - AQUAPORIN NIP5-1-RELATED (PAC:37486259)		A	I	G	R	108	N	P	S	L	T	I	A	F	A	A	L	R	H	F	P	W	T	Q	V	P	G	Y	I	L	A	Q	V	T	G	S	I	C	A	S	F	A	L	K	G	A	F
Aofficinalisearly-release	evm.TU.AsparagusV1_01.1398	(1 of 5) K09874 - aquaporin NIP (NIP) (PAC:40544028)		W	V	A	R	109	N	P	A	V	T	L	A	F	A	S	C	R	R	F	P	W	K	Q	V	P	A	Y	I	I	A	Q	V	V	G	S	S	L	A	S	L	T	L	R	V	M	F
Aofficinalisearly-release	evm.TU.AsparagusV1_03.234	(1 of 5) K09874 - aquaporin NIP (NIP) (PAC:40539989)		-	V	A	R	111	N	P	A	V	T	V	A	F	A	I	I	G	R	F	P	W	K	Q	V	I	F	Y	V	V	A	Q	V	L	G	A	I	L	A	C	L	M	L	R	W	L	F
Aofficinalisearly-release	evm.TU.AsparagusV1_03.64	(1 of 1) PTHR19139//PTHR19139:SF142 - AQUAPORIN TRANSPORTER // SUBFAMILY NOT NAMED (PAC:40539600)		G	A	G	R	108	N	P	A	V	T	L	A	F	A	V	T	R	H	F	P	W	V	Q	V	P	F	Y	M	S	A	Q	F	T	G	A	M	I	A	S	F	T	L	H	K	V	L
Aofficinalisearly-release	evm.TU.AsparagusV1_04.2160	(1 of 1) PTHR19139//PTHR19139:SF102 - AQUAPORIN TRANSPORTER // AQUAPORIN NIP5-1-RELATED (PAC:40536079)		S	I	A	R	108	N	P	A	L	T	I	A	F	A	A	L	R	H	F	P	W	P	Q	V	P	A	Y	I	A	A	Q	V	S	G	S	I	C	A	A	Y	A	L	K	G	I	Y
Aofficinalisearly-release	evm.TU.AsparagusV1_06.657	(1 of 1) PTHR19139//PTHR19139:SF181 - AQUAPORIN TRANSPORTER // AQUAPORIN NIP4-1-RELATED (PAC:40548261)		W	V	A	R	109	N	P	A	V	T	I	A	F	V	V	L	R	R	F	P	L	K	H	L	P	F	Y	L	V	A	Q	V	L	G	S	I	L	A	S	G	V	L	F	L	L	L
Aofficinalisearly-release	evm.TU.AsparagusV1_08.2144	(1 of 3) PTHR19139:SF144 - AQUAPORIN NIP1-1-RELATED (PAC:40528683)		W	V	E	K		N	P	A	V	T	I	A	F	A	I	V	G	R	F	P	W	K	Q	V	I	F	Y	V	V	A	Q	V	I	G	A	I	L	A	C	L	I	L	R	G	L	F
Athaliana	AT1G17810	SF143 - AQUAPORIN TRANSPORTER // SUBFAMILY NOT NAMED		H	I	A	R	111	N	P	A	V	T	F	A	A	L	I	G	G	R	I	S	V	I	R	A	I	Y	Y	W	V	A	Q	L	I	G	A	I	L	A	C	L	L	L	R	L	A	T
Athaliana	AT1G31885	SF30 - AQUAPORIN TIP3-1-RELATED		W	I	A	R	116	N	P	A	V	S	I	A	F	A	S	S	K	K	F	P	F	N	Q	V	P	G	Y	I	A	A	Q	L	L	G	S	T	L	A	A	A	V	L	R	L	V	F
Athaliana	AT1G73190	Araha.10976s0002.1.p (1 of 6) K09874 - aquaporin NIP (NIP)		H	I	A	R	111	N	P	A	V	T	F	G	A	L	V	G	G	R	V	T	A	I	R	A	I	Y	Y	W	I	A	Q	L	L	G	A	I	L	A	C	L	L	L	R	L	T	T
Athaliana	AT1G80760	Araha.10976s0018.1.p (1 of 6) K09874 - aquaporin NIP (NIP)		A	I	A	R	108	N	P	A	V	T	I	A	F	A	A	L	K	H	F	P	W	K	H	V	P	V	Y	I	G	A	Q	V	M	A	S	V	S	A	A	F	A	L	K	A	V	F
Athaliana	AT2G25810	SF102 - AQUAPORIN NIP5-1-RELATED		H	I	A	R	111	N	P	A	V	T	L	G	L	L	L	G	G	H	I	S	V	F	R	A	F	L	Y	W	I	D	Q	L	L	A	S	S	A	A	C	F	L	L	S	Y	L	T
Athaliana	AT2G34390	SF181 - AQUAPORIN NIP4-1-RELATED		W	V	A	R	116	N	P	A	V	T	L	A	L	A	S	S	Q	R	F	P	L	N	Q	V	P	A	Y	I	T	V	Q	V	I	G	S	T	L	A	S	A	T	L	R	L	L	F
Athaliana	AT3G06100	SF181 - AQUAPORIN NIP4-1-RELATED		A	V	G	R	109	N	P	S	I	T	I	A	F	A	V	F	G	G	F	P	W	S	Q	V	P	L	Y	I	T	A	Q	T	L	G	A	T	A	A	T	L	V	G	V	S	V	Y
Athaliana	AT3G16240	SF99 - AQUAPORIN TIP2-1		H	I	G	R	111	N	P	A	V	T	F	G	L	A	V	G	G	Q	I	T	V	I	T	G	V	F	Y	W	I	A	Q	L	L	G	S	T	A	A	C	F	L	L	K	Y	V	T
Athaliana	AT3G26520	Araha.35397s0002.1.p (1 of 6) K09874 - aquaporin NIP (NIP)		H	I	A	V	111	N	P	A	V	T	F	G	V	L	L	G	G	N	I	T	L	L	R	G	I	L	Y	W	I	A	Q	L	L	G	S	V	A	A	C	F	L	L	S	F	A	T
Athaliana	AT4G01470	tonoplast intrinsic protein		H	I	A	V	110	N	P	A	V	T	F	G	A	F	I	G	G	N	I	T	L	L	R	A	I	L	Y	W	I	A	Q	L	L	G	A	V	V	A	C	L	L	L	K	V	S	T
Athaliana	AT4G10380	SF99 - AQUAPORIN TIP2-1		A	I	G	R	108	N	P	S	L	T	I	A	F	A	A	L	R	H	F	P	W	A	H	V	P	A	Y	I	A	A	Q	V	S	A	S	I	C	A	S	F	A	L	K	G	V	F
Athaliana	AT4G17340	SF52 - AQUAPORIN TIP1-1		H	I	G	R	111	N	P	A	V	T	L	G	L	A	V	G	G	N	I	T	V	I	T	G	F	F	Y	W	I	A	Q	C	L	G	S	I	V	A	C	L	L	L	V	F	V	T
Athaliana	AT4G18910	Araha.9764s0006.1.p (1 of 6) K09874 - aquaporin NIP (NIP)		W	V	A	R	116	N	P	A	V	T	I	A	F	A	S	C	G	R	F	P	L	K	Q	V	P	A	Y	V	I	S	Q	V	I	G	S	T	L	A	A	A	T	L	R	L	L	F
Athaliana	AT4G19030	AT1G17810.1 beta-tonoplast intrinsic protein		W	V	A	R	116	N	P	A	V	T	I	A	F	A	S	C	G	R	F	P	L	K	Q	V	P	A	Y	V	I	S	Q	V	I	G	S	T	L	A	A	A	T	L	R	L	L	F
Athaliana	AT5G37810	AT1G31885.1 NOD26-like intrinsic protein 3;1		W	V	A	R	109	N	P	A	V	T	V	T	F	A	I	F	R	R	F	P	W	H	Q	V	P	L	Y	I	G	A	Q	F	A	G	S	L	L	A	S	L	T	L	R	L	M	F
Athaliana	AT5G37820	AT1G73190.1 Aquaporin-like superfamily protein		W	V	A	R	109	N	P	A	V	T	V	T	F	A	V	F	R	R	F	P	W	Y	Q	V	P	L	Y	I	G	A	Q	L	T	G	S	L	L	A	S	L	T	L	R	L	M	F
Athaliana	AT5G47450	AT1G80760.1 NOD26-like intrinsic protein 6;1		H	I	G	R	111	N	P	A	V	T	L	G	L	A	I	G	G	N	I	T	L	I	T	G	F	F	Y	W	I	A	Q	C	L	G	S	I	V	A	C	L	L	L	V	F	V	T
Atrichopoda	evm_27.TU.AmTr_v1.0_scaffold00001.56	Eucgr.L00814.1.p (1 of 16) K09874 - aquaporin NIP (NIP)		A	I	G	R	108	N	P	S	I	T	I	S	F	A	L	L	R	H	F	P	W	S	Q	V	P	T	Y	I	L	A	Q	V	S	A	S	I	C	A	S	F	V	L	K	G	A	F
Atrichopoda	evm_27.TU.AmTr_v1.0_scaffold00010.449	SF30 - AQUAPORIN TIP3-1-RELATED	6	G	S	G	R	108	N	P	A	V	T	V	A	F	A	S	A	R	H	F	A	W	K	Q	V	P	I	F	I	M	A	Q	L	S	G	A	I	V	A	S	Y	V	L	K	V	I	L
Atrichopoda	evm_27.TU.AmTr_v1.0_scaffold00038.123	SF181 - AQUAPORIN NIP4-1-RELATED		W	V	A	R	109	N	P	A	V	T	I	A	F	A	S	V	G	R	F	P	W	K	S	V	P	A	Y	V	A	A	Q	V	L	G	S	T	L	A	C	A	T	L	R	I	F	Y
Atrichopoda	evm_27.TU.AmTr_v1.0_scaffold00050.37	SF170 - AQUAPORIN NIP6-1		G	V	G	R	108	N	P	A	I	T	I	A	L	T	V	S	T	P	F	P	K	F	L	A	S	I	Y	V	F	A	Q	I	V	G	S	M	L	G	T	V	M	G	K	Y	V	H
Atrichopoda	evm_27.TU.AmTr_v1.0_scaffold00065.142	SF144 - AQUAPORIN NIP1-1-RELATED		T	I	G	R	108	N	P	A	V	T	I	A	F	A	A	L	K	H	F	P	W	T	Q	V	P	M	Y	I	G	A	Q	V	L	A	S	I	S	A	S	F	A	L	K	V	I	F
Atrichopoda	evm_27.TU.AmTr_v1.0_scaffold00102.27	SF142 - AQUAPORIN TRANSPORTER // SUBFAMILY NOT NAMED		H	I	A	V	110	N	P	A	V	T	F	G	A	F	V	G	G	N	I	T	L	L	R	G	I	L	Y	W	I	A	Q	L	L	G	A	V	V	A	C	G	L	L	K	F	A	T
Atrichopoda	evm_27.TU.AmTr_v1.0_scaffold00106.125	SF171 - AQUAPORIN NIP7-1-RELATED		H	I	G	R	111	N	P	A	V	T	L	G	L	A	V	G	G	H	I	T	I	L	T	A	V	L	Y	I	A	H	Q	V	L	G	S	V	V	A	C	L	L	L	K	F	V	T
Atrichopoda	evm_27.TU.AmTr_v1.0_scaffold00109.156	SF134 - AQUAPORIN TIP2-3-RELATED		H	I	A	R	111	N	P	A	V	T	I	G	L	L	V	G	G	H	I	T	V	F	R	S	I	L	Y	W	I	A	Q	L	I	G	S	S	F	A	C	V	L	L	K	Y	L	T
Atrichopoda	evm_27.TU.AmTr_v1.0_scaffold00109.157	SF102 - AQUAPORIN NIP5-1-RELATED		H	I	G	R	111	N	P	A	V	T	F	G	L	A	I	G	G	Q	I	T	I	L	T	G	I	V	Y	W	I	A	Q	L	V	G	A	I	V	A	S	F	L	L	K	F	V	T
Atrichopoda	evm_27.TU.AmTr_v1.0_scaffold00147.12	SF181 - AQUAPORIN NIP4-1-RELATED		W	V	A	R	109	N	P	A	V	T	L	A	F	A	I	F	R	R	F	P	W	K	E	V	P	A	Y	I	G	A	Q	V	V	G	S	L	L	A	S	G	T	L	R	L	L	F
Atrichopoda	evm_27.TU.AmTr_v1.0_scaffold00162.36	SF52 - AQUAPORIN TIP1-1		W	V	A	R	109	N	P	A	V	T	I	A	F	A	T	C	R	R	F	P	W	K	Q	V	P	P	Y	V	L	A	Q	V	L	G	S	T	L	A	S	G	T	L	H	L	L	F
Atrichopoda	evm_27.TU.AmTr_v1.0_scaffold00171.28	SF30 - AQUAPORIN TIP3-1-RELATED		H	I	A	R	111	N	P	A	V	T	F	S	A	L	L	G	G	R	I	S	L	L	R	A	F	F	Y	W	V	A	Q	L	L	G	S	I	V	A	S	L	L	L	L	L	T	T
BbrauniiShowaearly-release	Bobra.0165s0051	(1 of 7) PF00230 - Major intrinsic protein (MIP) (PAC:40717894)		G	A	A	R		P	G	C	F	T	H	L	K	G	I	P	L	T	T	G	Q	L	W	W	W	E	A	I	M	T	F	T	L	V	S	V	V	F	A	T	A	V	T	K	P	G
BbrauniiShowaearly-release	Bobra.0305s0002	(1 of 7) PF00230 - Major intrinsic protein (MIP) (PAC:40718987)		-	H	C	R		G	T	A	F	V	K	A	V	D	T	S	R	Y	N	I	S	G	G	G	A	N	Q	L	A	P	G	I	N	R	A	S	G	W	L	M	E	T	I	L	T	A
BbrauniiShowaearly-release	Bobra.0305s0005	(1 of 1) K09872 - aquaporin PIP (PIP) (PAC:40718984)		F	H	C	R	118	N	P	A	V	T	I	G	L	L	F	S	N	K	I	T	V	M	K	F	L	A	Y	V	P	M	Q	M	L	G	A	I	T	G	A	A	L	V	K	A	I	H
BbrauniiShowaearly-release	Bobra.0363s0012	(1 of 4) KOG0223 - Aquaporin (major intrinsic protein family) (PAC:40718286)		G	H	C	G		N	P	A	V	S	F	G	L	L	L	S	N	K	I	T	V	L	R	F	F	A	Y	V	P	M	Q	M	L	G	A	M	L	G	S	A	I	A	L	S	G	N
BbrauniiShowaearly-release	Bobra.0365s0010	(1 of 7) PF00230 - Major intrinsic protein (MIP) (PAC:40704552)		N	-	S	-		N	P	A	V	T	A	A	A	V	V	T	G	Y	L	P	A	V	K	G	L	A	Y	V	V	A	Q	I	V	G	S	V	L	A	S	L	L	Q	A	V	I	I
BbrauniiShowaearly-release	Bobra.0390s0028	(1 of 1) K09873 - aquaporin TIP (TIP) (PAC:40718197)		S	S	V	R	120	N	P	A	I	T	L	A	V	L	L	T	G	H	F	N	V	L	T	G	V	A	Y	I	I	A	Q	I	L	G	A	L	L	G	A	I	V	E	I	L	L	V
Bdistachyon	Bradi1g38160	SF144 - AQUAPORIN NIP1-1-RELATED		W	A	A	R	109	N	P	A	V	S	L	G	F	A	I	A	G	R	M	P	W	K	R	V	P	A	Y	M	L	V	Q	V	F	A	A	I	I	V	S	V	V	L	R	L	M	F
Bdistachyon	Bradi1g45200	SF102 - AQUAPORIN NIP5-1-RELATED	6	G	S	-	-	108	N	P	A	V	T	L	S	F	A	C	F	R	H	F	P	W	I	Q	V	P	F	Y	W	A	A	Q	F	T	G	A	M	C	A	A	F	V	L	R	A	V	L
Bdistachyon	Bradi1g75290	SF171 - AQUAPORIN NIP7-1-RELATED		H	I	A	V	110	N	P	A	V	T	F	G	A	F	L	G	G	N	I	T	L	F	R	G	L	L	Y	W	V	A	Q	L	L	G	S	T	A	A	C	F	L	L	R	F	S	T
Bdistachyon	Bradi2g01095	Bostr.26326s0071.1.p (1 of 11) K09873 - aquaporin TIP (TIP)		V	G	G	R	109	N	P	A	V	T	L	T	F	A	A	F	R	Y	F	P	W	R	K	L	P	L	Y	V	M	V	Q	L	A	A	S	V	L	A	C	L	A	V	N	A	L	M
Bdistachyon	Bradi2g07810	SF99 - AQUAPORIN TIP2-1		H	A	A	R	110	N	P	A	V	T	L	G	L	A	A	G	G	H	I	T	L	F	R	S	A	L	Y	L	L	G	S	S	L	A	C	L	L	L	S	F	L	S	G	S	G	A
Bdistachyon	Bradi2g07830	SF134 - AQUAPORIN TIP2-3-RELATED		H	T	A	R	110	N	P	A	V	T	L	S	L	A	V	G	G	H	I	T	L	L	R	S	S	F	F	V	V	A	Q	M	L	G	S	S	C	A	C	L	L	L	R	A	L	T
Bdistachyon	Bradi2g31800	SF144 - AQUAPORIN NIP1-1-RELATED		Q	T	A	R	110	N	P	A	V	T	L	A	L	L	A	R	G	H	I	S	A	F	R	A	V	L	Y	V	A	A	Q	L	L	A	S	S	L	A	C	I	L	L	R	Y	L	T
Bdistachyon	Bradi2g32890	SF144 - AQUAPORIN NIP1-1-RELATED		W	V	A	R	107	N	P	A	V	T	F	A	F	A	T	C	G	R	F	P	W	K	Q	V	P	A	Y	A	A	A	Q	L	I	G	S	T	A	A	G	L	T	L	R	L	L	F
Bdistachyon	Bradi2g62520	SF144 - AQUAPORIN NIP1-1-RELATED		H	I	A	V	111	N	P	A	V	T	F	G	A	F	I	G	G	N	I	S	L	L	K	A	I	V	Y	W	V	A	Q	L	L	G	S	T	A	A	C	L	L	L	Q	I	S	T
Bdistachyon	Bradi3g08930	SF30 - AQUAPORIN TIP3-1-RELATED		W	V	A	R	109	N	P	A	V	T	F	A	F	A	T	V	G	R	F	P	W	R	Q	V	P	A	Y	V	L	A	Q	M	L	G	A	T	L	A	S	G	T	L	R	L	M	F
Bdistachyon	Bradi3g10878	SF181 - AQUAPORIN NIP4-1-RELATED		W	-	A	R	93	N	P	A	V	S	I	A	M	A	V	F	S	H	L	P	P	A	H	L	V	P	Y	I	A	A	Q	V	L	G	S	T	A	A	S	F	V	G	N	A	I	Y
Bdistachyon	Bradi3g17101	SF181 - AQUAPORIN NIP4-1-RELATED		A	A	G	R	110	N	P	A	V	S	I	A	M	A	V	F	G	Y	L	P	R	A	H	L	A	P	Y	M	A	A	Q	L	L	G	S	V	T	A	S	L	A	A	K	G	I	Y
Bdistachyon	Bradi3g29780	nitrate transmembrane transporter activity, cation channel activity		H	M	A	R	110	N	P	A	I	T	F	G	A	L	L	G	G	R	I	T	L	V	R	A	L	F	Y	W	V	A	Q	L	L	G	A	I	V	A	S	L	L	L	R	L	T	T
Bdistachyon	Bradi3g30540	Bradi1g38160.1.p nitrate transmembrane transporter activity, glycerol channel activity (Blast2GO)		A	I	G	R	110	N	P	S	L	T	I	A	F	A	A	L	R	H	F	P	W	L	Q	V	P	A	Y	V	A	V	Q	S	L	A	S	V	C	A	G	F	A	L	K	G	V	F
Bdistachyon	Bradi3g50690	Bradi1g45200.1.p nitrate transmembrane transporter activity, cation channel activity (Blast2GO)		H	I	G	R	111	N	P	A	V	T	F	G	L	A	V	G	G	N	I	T	I	L	T	G	I	F	Y	W	V	A	Q	L	L	G	A	T	V	A	C	F	L	L	K	F	V	T
Bdistachyon	Bradi3g59390	Bradi1g75290.1.p nitrate transmembrane transporter activity, glycerol channel activity (Blast2GO)	6	G	S	G	R	108	N	P	A	V	T	T	A	F	A	V	F	R	H	F	P	W	I	Q	V	P	F	Y	W	A	S	Q	F	T	G	A	I	C	A	S	F	V	L	K	A	V	L
Bdistachyon	Bradi4g03330	SF182 - AQUAPORIN TRANSPORTER // SUBFAMILY NOT NAMED		V	I	A	R	111	N	P	A	V	S	I	T	M	A	V	F	G	H	L	P	P	A	H	L	V	P	Y	M	A	A	Q	V	L	G	S	T	A	A	S	F	F	V	C	K	V	I
Bdistachyon	Bradi5g17680	Bradi2g07810.1.p nitrate transmembrane transporter activity, cation channel activity (Blast2GO)		Q	V	A	R	116	N	P	A	V	T	F	A	L	A	I	G	G	H	I	A	V	P	S	A	I	F	Y	W	S	C	Q	L	L	G	S	T	F	A	C	L	V	L	H	Y	F	S
Bdistachyon	Bradi5g17690	Bradi2g07830.1.p nitrate transmembrane transporter activity, cation channel activity, glycerol channel activity (Blast2GO)		H	I	G	R	110	N	P	A	V	T	F	G	L	A	V	G	G	H	I	T	I	L	T	G	I	F	Y	W	V	A	Q	L	L	G	A	S	V	A	C	L	L	L	Q	F	V	T
Bhybridumearly-release	Brahy.D01G0598300	(1 of 4) PTHR19139//PTHR19139:SF142 - AQUAPORIN TRANSPORTER // SUBFAMILY NOT NAMED (PAC:38604621)	6	G	S	G	R	108	N	P	A	V	T	L	S	F	A	C	F	R	H	F	P	W	I	Q	V	P	F	Y	W	A	A	Q	F	T	G	A	M	C	A	A	F	V	L	R	A	V	L
Bhybridumearly-release	Brahy.D03G0813800	(1 of 4) PTHR19139//PTHR19139:SF142 - AQUAPORIN TRANSPORTER // SUBFAMILY NOT NAMED (PAC:38630680)	6	G	S	G	R	108	N	P	A	V	T	T	A	F	A	V	F	R	H	F	P	W	I	Q	V	P	F	Y	W	A	S	Q	F	T	G	A	I	C	A	S	F	V	L	K	A	V	L
Bhybridumearly-release	Brahy.S04G0018000	(1 of 4) PTHR19139//PTHR19139:SF142 - AQUAPORIN TRANSPORTER // SUBFAMILY NOT NAMED (PAC:38623745)	6	G	S	G	R	108	N	P	A	V	T	T	A	F	A	V	F	R	H	F	P	W	I	Q	V	P	F	Y	W	A	A	Q	F	T	G	A	I	C	A	S	F	V	L	K	A	V	L
Bhybridumearly-release	Brahy.S07G0089300	(1 of 4) PTHR19139//PTHR19139:SF142 - AQUAPORIN TRANSPORTER // SUBFAMILY NOT NAMED (PAC:38600931)	6	G	S	G	R	108	N	P	A	V	T	L	S	F	A	C	F	R	H	F	P	W	I	Q	V	P	F	Y	W	A	A	Q	F	T	G	A	M	C	A	A	F	V	L	R	A	V	L
Boleraceacapitata	Bol007900	AT2G25810.1 tonoplast intrinsic protein 4;1		H	I	G	R	111	N	P	A	V	T	L	G	L	A	V	G	G	N	I	T	L	I	T	G	F	L	Y	W	V	A	Q	C	L	G	S	T	V	A	C	L	L	L	V	F	V	T
Boleraceacapitata	Bol009367	AT2G34390.1 NOD26-like intrinsic protein 2;1		W	V	A	R	116	N	P	A	L	T	V	A	F	A	S	C	G	R	F	P	L	K	Q	V	P	A	Y	V	I	S	Q	V	I	G	S	T	L	A	A	A	T	L	R	L	L	F
Boleraceacapitata	Bol009755	AT3G06100.1 NOD26-like intrinsic protein 7;1		H	M	A	R	111	N	P	A	V	T	F	A	A	L	V	G	G	R	L	S	V	I	R	A	I	Y	Y	W	I	A	Q	L	L	G	A	I	L	A	C	L	L	L	R	L	A	T
Boleraceacapitata	Bol014043	AT3G16240.1 delta tonoplast integral protein		W	I	A	R	116	N	P	A	V	S	I	A	F	A	S	S	R	K	F	P	F	K	Q	V	P	G	Y	I	A	A	Q	L	L	G	S	T	L	A	A	E	A	L	R	L	V	F
Boleraceacapitata	Bol014894	AT3G26520.1 tonoplast intrinsic protein 2		H	I	G	R	111	N	P	A	V	T	L	G	L	A	V	G	G	N	I	T	L	I	T	G	F	L	Y	W	I	A	Q	C	L	G	S	I	V	A	C	L	L	L	V	Y	V	T
Boleraceacapitata	Bol019481	AT4G10380.1 NOD26-like intrinsic protein 5;1		H	I	G	R	111	N	P	A	V	T	F	G	L	V	L	G	G	K	L	K	I	V	T	G	V	C	Y	W	V	A	Q	L	L	G	S	T	A	A	C	F	L	L	K	F	V	T
Boleraceacapitata	Bol020857	AT4G17340.1 tonoplast intrinsic protein 2;2		A	I	G	R	108	N	P	S	L	T	I	A	F	A	A	L	R	H	F	P	W	A	H	V	P	A	Y	I	A	A	Q	V	S	A	S	I	C	A	S	F	A	L	K	A	V	F
Boleraceacapitata	Bol022991	AT4G18910.1 NOD26-like intrinsic protein 1;2		H	I	G	R	111	N	P	A	V	T	F	G	L	A	L	G	G	Q	I	T	L	I	T	G	L	F	Y	W	I	A	Q	L	L	G	S	T	A	A	C	F	L	L	K	F	V	T
Boleraceacapitata	Bol024402	AT4G19030.1 NOD26-like major intrinsic protein 1		W	V	A	R	116	N	P	A	V	T	I	A	F	A	S	C	G	R	F	P	L	K	Q	V	P	A	Y	V	I	S	Q	V	I	G	S	T	L	A	A	A	T	L	R	L	L	F
Boleraceacapitata	Bol025440	AT5G37810.1 NOD26-like intrinsic protein 4;1		H	I	G	R	111	N	P	A	V	T	F	G	L	A	V	G	G	Q	I	T	L	I	T	G	V	F	Y	W	V	A	Q	L	L	G	S	T	A	A	C	F	L	L	K	Y	V	T
Boleraceacapitata	Bol025672	AT5G37820.1 NOD26-like intrinsic protein 4;2		A	I	A	R	108	N	P	S	L	T	I	A	F	A	A	L	R	H	F	P	W	A	H	V	P	A	Y	I	A	A	Q	V	S	A	S	V	C	A	S	F	A	L	K	A	V	F
Boleraceacapitata	Bol026292	AT5G47450.1 tonoplast intrinsic protein 2;3		H	I	A	R	111	N	P	A	V	T	F	G	A	L	I	G	G	R	I	S	A	I	L	A	I	Y	Y	W	I	A	Q	L	L	G	A	I	L	A	C	L	L	L	R	L	A	T
Boleraceacapitata	Bol026510	SF134 - AQUAPORIN TIP2-3-RELATED		H	I	A	R	111	N	P	A	V	T	I	G	L	L	F	G	G	H	I	S	V	F	R	A	F	L	Y	W	I	D	Q	L	L	A	S	S	A	A	C	F	L	L	S	Y	L	T
Boleraceacapitata	Bol027343	Bol009367 (1 of 8) K09874 - aquaporin NIP (NIP)		W	V	A	R	116	N	P	A	V	T	I	A	L	A	S	C	K	R	F	P	L	Y	Q	L	P	A	Y	L	T	V	Q	V	I	G	S	T	L	A	S	A	T	L	R	I	L	F
Boleraceacapitata	Bol027344	SF30 - AQUAPORIN TIP3-1-RELATED		W	V	A	R	116	N	P	A	V	T	I	A	L	A	S	C	K	R	F	P	L	Y	Q	L	P	A	Y	L	T	V	Q	V	I	G	S	T	L	A	S	A	T	L	R	L	L	F
Boleraceacapitata	Bol030819	Bol014043 (1 of 8) K09874 - aquaporin NIP (NIP)		H	M	A	R	111	N	P	A	V	T	F	A	A	L	I	G	G	R	L	S	V	I	R	A	I	Y	Y	W	V	A	Q	L	L	G	A	I	L	A	C	L	L	L	R	L	S	T
Boleraceacapitata	Bol031101	SF134 - AQUAPORIN TIP2-3-RELATED		H	I	A	V	111	N	P	A	V	T	F	G	A	F	L	G	G	N	I	T	L	L	R	G	L	L	Y	W	I	A	Q	L	L	G	S	V	V	A	C	F	L	L	Q	F	A	T
Boleraceacapitata	Bol034768	SF99 - AQUAPORIN TIP2-1		H	I	G	R	111	N	P	A	V	T	F	G	L	A	L	G	G	Q	I	T	L	I	T	G	V	F	Y	W	I	A	Q	L	L	G	S	T	A	A	C	F	L	L	K	F	V	T
Boleraceacapitata	Bol037701	SF102 - AQUAPORIN NIP5-1-RELATED		H	I	A	V	111	N	P	A	V	T	F	G	A	F	V	G	G	N	I	T	L	L	R	G	I	L	Y	W	I	A	Q	L	L	G	S	V	V	A	C	L	L	L	K	F	A	T
Boleraceacapitata	Bol038577	SF99 - AQUAPORIN TIP2-1		A	I	A	R	108	N	P	A	I	T	I	A	F	A	A	L	K	H	F	P	W	K	H	V	P	V	Y	I	G	A	Q	V	M	A	S	L	C	A	A	F	A	L	K	A	V	F
Boleraceacapitata	Bol040019	Bol024402 (1 of 8) K09874 - aquaporin NIP (NIP)		H	I	A	R	111	N	P	A	V	T	F	G	A	L	I	G	G	R	L	S	A	I	R	A	I	Y	Y	W	I	A	Q	L	L	G	A	I	L	A	C	L	L	L	R	L	S	T
Boleraceacapitata	Bol040193	SF99 - AQUAPORIN TIP2-1		W	V	A	R	109	N	P	A	V	T	L	T	F	A	V	F	R	R	F	P	W	Y	Q	V	P	L	Y	I	G	A	Q	L	T	G	S	L	L	G	S	L	T	L	K	L	M	F
BrapaFPsc	Brara.A01000	Bradi2g31800.2.p nitrate transmembrane transporter activity, cation channel activity (Blast2GO)		W	V	A	R	116	N	P	A	V	T	I	A	F	A	S	S	G	R	F	P	L	K	Q	V	P	A	Y	V	I	S	Q	V	I	G	S	T	L	A	A	A	T	L	R	L	L	F
BrapaFPsc	Brara.A01819	Bradi2g32890.1.p nitrate transmembrane transporter activity (Blast2GO)		H	I	G	R	111	N	P	A	V	T	L	G	L	A	V	G	G	N	I	T	V	I	T	G	F	F	Y	W	I	A	Q	C	L	G	S	I	V	A	C	L	L	L	A	F	V	T
BrapaFPsc	Brara.A03068	Bradi2g62520.1.p nitrate transmembrane transporter activity, cation channel activity (Blast2GO)		H	I	G	R	111	N	P	A	V	T	F	G	L	A	L	G	G	Q	I	T	L	I	T	G	V	F	Y	W	I	A	Q	L	L	G	S	T	A	A	C	F	L	L	K	F	V	T
BrapaFPsc	Brara.B02396	Bradi3g08930.1.p nitrate transmembrane transporter activity, glycerol channel activity (Blast2GO)		A	I	A	R	108	N	P	A	V	T	I	S	F	A	A	L	K	H	F	P	W	K	H	V	P	V	Y	I	G	A	Q	V	L	A	S	V	C	A	A	F	A	L	K	A	V	F
BrapaFPsc	Brara.B02894	SF159 - AQUAPORIN TRANSPORTER // SUBFAMILY NOT NAMED		A	I	G	R	108	N	P	S	L	T	I	A	F	A	A	L	R	H	F	P	W	A	H	V	P	A	Y	I	A	A	Q	V	S	A	S	I	C	A	S	F	A	L	K	A	V	F
BrapaFPsc	Brara.B02983	SF159 - AQUAPORIN TRANSPORTER // SUBFAMILY NOT NAMED		H	I	G	R	111	N	P	A	V	T	L	G	L	A	V	G	G	N	I	T	L	I	T	G	F	L	Y	W	I	A	Q	C	L	G	S	I	V	A	C	L	L	L	V	Y	V	T
BrapaFPsc	Brara.B03240	Bradi3g30540.1.p nitrate transmembrane transporter activity, cation channel activity, glycerol channel activity (Blast2GO)		H	I	A	V	111	N	P	A	V	T	F	G	A	F	L	G	G	N	I	T	L	L	R	G	L	L	Y	W	I	A	Q	L	L	G	S	V	V	A	C	F	L	L	Q	F	A	T
BrapaFPsc	Brara.C02640	Bradi3g50690.1.p nitrate transmembrane transporter activity, cation channel activity (Blast2GO)		A	I	A	R	108	N	P	S	L	T	I	A	F	A	A	L	R	H	F	P	W	A	H	V	P	A	Y	I	A	A	Q	V	S	A	S	V	C	A	S	F	A	L	K	A	V	F
BrapaFPsc	Brara.C03603	Bradi3g59390.1.p nitrate transmembrane transporter activity, cation channel activity (Blast2GO)		H	I	G	R	111	N	P	A	V	T	F	G	L	A	L	G	G	Q	I	T	L	I	T	G	V	F	Y	W	I	A	Q	L	L	G	S	T	A	A	C	F	L	L	K	F	V	T
BrapaFPsc	Brara.D00831	Bradi4g03330.2.p nitrate transmembrane transporter activity, cation channel activity, glycerol channel activity (Blast2GO)		W	V	A	R	109	N	P	A	V	T	L	T	F	A	V	F	R	R	F	P	W	Y	Q	V	P	L	Y	I	G	A	Q	L	T	G	S	L	L	G	S	L	T	L	K	L	M	F
BrapaFPsc	Brara.D01189	Bradi5g17680.1.p nitrate transmembrane transporter activity, cation channel activity (Blast2GO)		W	V	A	R	109	N	P	A	V	T	L	T	F	A	I	F	R	R	F	P	W	Y	Q	V	P	L	Y	V	G	A	Q	L	A	G	S	L	L	A	S	L	T	L	R	L	M	F
BrapaFPsc	Brara.D02239	Bradi5g17690.1.p nitrate transmembrane transporter activity, cation channel activity (Blast2GO)		H	I	A	V	111	N	P	A	V	T	F	G	A	F	V	G	G	N	I	T	L	L	R	G	I	L	Y	W	I	A	Q	L	L	G	S	V	V	A	C	L	L	L	K	F	A	T
BrapaFPsc	Brara.E00984	SF144 - AQUAPORIN NIP1-1-RELATED		W	V	A	R	116	N	P	A	V	T	I	A	L	A	S	C	K	R	F	P	L	Y	Q	L	P	A	Y	L	T	V	Q	V	I	G	S	T	L	A	S	A	T	L	R	L	L	F
BrapaFPsc	Brara.E00986	SF134 - AQUAPORIN TIP2-3-RELATED		W	V	A	R	116	N	P	A	V	T	I	A	L	A	S	C	K	R	F	P	L	Y	Q	L	P	A	Y	L	I	V	Q	V	I	G	S	T	L	A	S	A	T	L	R	L	L	F
BrapaFPsc	Brara.E01753	SF99 - AQUAPORIN TIP2-1		W	I	A	R	116	N	P	A	I	T	I	A	L	A	S	S	R	K	F	P	L	K	Q	V	P	G	Y	I	A	A	Q	V	L	G	S	T	L	A	I	E	S	L	R	L	L	F
BrapaFPsc	Brara.E01942	SF170 - AQUAPORIN NIP6-1		W	I	A	R	116	N	P	A	V	S	I	A	L	A	S	S	R	K	F	P	F	K	Q	V	P	G	Y	I	A	A	Q	L	L	G	S	T	L	A	A	E	A	L	R	L	M	F
BrapaFPsc	Brara.E02531	SF102 - AQUAPORIN NIP5-1-RELATED		H	I	G	R	111	N	P	A	V	T	F	G	L	A	V	G	G	Q	I	T	L	I	T	G	V	F	Y	W	V	A	Q	L	L	G	S	T	A	A	C	F	L	L	K	Y	V	T
BrapaFPsc	Brara.E03308	SF134 - AQUAPORIN TIP2-3-RELATED		A	V	G	R	109	N	P	S	I	T	I	A	F	A	L	F	G	G	F	P	W	S	Q	V	P	L	Y	I	M	A	Q	T	L	G	A	T	A	A	T	L	A	G	V	S	V	Y
BrapaFPsc	Brara.F01252	SF52 - AQUAPORIN TIP1-1		H	M	A	R	111	N	P	A	V	T	F	A	A	L	V	G	G	R	L	S	V	I	R	A	I	Y	Y	W	V	A	Q	L	L	G	A	I	L	A	C	L	L	L	R	L	S	T
BrapaFPsc	Brara.F03544	SF102 - AQUAPORIN NIP5-1-RELATED		H	I	G	R	111	N	P	A	V	T	L	G	L	A	V	G	G	N	I	T	L	I	T	G	F	L	Y	W	V	A	Q	C	L	G	S	T	V	A	C	L	L	L	V	F	V	T
BrapaFPsc	Brara.G02327	SF99 - AQUAPORIN TIP2-1		H	I	A	R	111	N	P	A	V	T	F	G	A	L	I	G	G	R	L	S	A	I	R	A	I	Y	Y	W	I	A	Q	L	L	G	A	I	L	A	C	L	L	L	R	L	S	T
BrapaFPsc	Brara.G03286	SF181 - AQUAPORIN NIP4-1-RELATED		H	I	A	R	111	N	P	A	V	T	F	G	A	L	I	G	G	R	I	S	A	I	R	A	I	Y	Y	W	I	A	Q	L	L	G	A	I	L	A	C	L	L	L	R	L	S	T
BrapaFPsc	Brara.G03703	SF181 - AQUAPORIN NIP4-1-RELATED		A	I	A	R	64	N	P	A	I	T	I	A	F	A	A	L	K	H	F	P	W	K	H	V	P	V	Y	I	G	A	Q	V	M	A	S	L	C	A	A	F	A	L	K	A	V	F
BrapaFPsc	Brara.H00623	SF52 - AQUAPORIN TIP1-1		W	I	A	R	116	N	P	A	V	S	I	A	F	A	S	S	R	K	F	P	F	K	Q	V	P	G	Y	I	A	A	Q	L	L	G	S	T	L	A	A	E	A	L	R	L	V	F
BrapaFPsc	Brara.I04810	SF144 - AQUAPORIN NIP1-1-RELATED		H	M	A	R	111	N	P	A	V	T	F	A	A	L	V	G	G	R	L	S	V	I	R	A	I	Y	Y	W	I	A	Q	L	L	G	A	I	L	A	C	L	L	L	R	L	A	T
BrapaFPsc	Brara.K01694	AQUAPORIN TRANSPORTER // SUBFAMILY NOT NAMED		H	I	A	R	110	N	P	A	V	T	I	G	L	L	F	G	G	H	I	S	V	F	R	A	F	L	Y	W	I	D	Q	L	L	A	S	S	A	A	C	L	L	L	S	Y	L	T
BrapaFPsc	Brara.K01741	SF144 - AQUAPORIN NIP1-1-RELATED		W	V	A	R	116	N	P	A	V	T	I	A	F	A	S	C	G	R	F	P	L	K	Q	V	P	A	Y	V	I	S	Q	V	I	G	S	T	L	A	A	A	T	L	R	L	L	F
Bstacei	Brast01G328800	SF144 - AQUAPORIN NIP1-1-RELATED		H	T	A	R	110	N	P	A	V	T	L	S	L	A	V	G	G	H	I	T	L	L	R	S	S	L	F	V	A	A	Q	M	L	G	S	S	C	A	C	L	L	L	R	A	L	T
Bstacei	Brast01G406100	SF144 - AQUAPORIN NIP1-1-RELATED		V	G	G	R	115	N	P	A	V	T	L	T	F	A	A	F	R	V	F	P	C	R	K	L	P	L	Y	L	M	V	Q	L	A	A	S	V	L	A	C	L	A	V	N	A	L	M
Bstacei	Brast02G040700	SF99 - AQUAPORIN TIP2-1		H	I	A	V	110	N	P	A	V	T	F	G	A	F	L	G	G	N	I	T	L	F	R	G	L	L	Y	W	V	A	Q	L	L	G	S	A	A	A	C	F	L	L	R	F	S	T
Bstacei	Brast03G012600	SF171 - AQUAPORIN NIP7-1-RELATED		A	A	G	R	110	N	P	A	V	S	I	A	M	A	V	F	G	Y	L	P	R	A	H	L	A	P	Y	V	A	A	Q	L	L	G	S	I	T	A	S	F	A	A	K	G	I	Y
Bstacei	Brast03G161200	AQUAPORIN TRANSPORTER // SUBFAMILY NOT NAMED		H	M	A	R	110	N	P	A	I	T	F	G	A	L	L	G	G	R	I	T	L	V	R	A	L	F	Y	W	V	A	Q	L	L	G	A	I	V	A	S	L	L	L	R	L	T	T
Bstacei	Brast03G170500	SF30 - AQUAPORIN TIP3-1-RELATED		A	I	G	R	110	N	P	S	L	T	I	A	F	A	A	L	R	H	F	P	W	L	Q	V	P	A	Y	V	A	V	Q	S	L	A	S	V	C	A	G	F	A	L	K	G	V	F
Bstacei	Brast04G016700	SF134 - AQUAPORIN TIP2-3-RELATED	6	G	S	G	R	108	N	P	A	V	T	T	A	F	A	V	F	R	H	F	P	W	I	Q	V	P	F	Y	W	A	A	Q	F	T	G	A	I	C	A	S	F	V	L	K	A	V	L
Bstacei	Brast04G115400	SF30 - AQUAPORIN TIP3-1-RELATED		H	I	G	R	111	N	P	A	V	T	F	G	L	A	V	G	G	N	I	T	I	L	T	G	I	F	Y	W	V	A	Q	L	L	G	A	T	V	A	C	F	L	L	K	F	V	T
Bstacei	Brast04G223800	SF30 - AQUAPORIN TIP3-1-RELATED		V	-	-	R	85	N	P	A	V	S	I	A	M	A	V	F	G	H	L	P	L	A	H	L	V	P	Y	I	A	A	Q	V	L	G	S	T	A	A	S	F	V	G	N	A	I	H
Bstacei	Brast04G242100	SF170 - AQUAPORIN NIP6-1		W	V	A	R	109	N	P	A	V	T	F	A	F	A	T	V	G	R	F	P	W	R	Q	V	P	A	Y	V	L	A	Q	M	L	G	A	T	L	A	S	G	T	L	R	L	M	F
Bstacei	Brast07G082300	SF144 - AQUAPORIN NIP1-1-RELATED	6	G	S	G	R	108	N	P	A	V	T	L	S	F	A	C	F	R	H	F	P	W	I	Q	V	P	F	Y	W	A	A	Q	F	T	G	A	M	C	A	A	F	V	L	R	A	V	L
Bstacei	Brast07G141900	SF30 - AQUAPORIN TIP3-1-RELATED		W	A	A	R	109	N	P	A	V	T	L	G	F	A	I	A	G	R	M	P	W	K	R	V	P	A	Y	M	L	V	Q	V	F	A	A	I	I	V	S	V	V	L	R	L	M	F
Bstacei	Brast08G168200	SF144 - AQUAPORIN NIP1-1-RELATED		Q	T	A	R	110	N	P	A	V	T	L	A	L	L	A	R	G	H	I	S	A	F	R	A	V	L	Y	V	A	A	Q	L	L	A	S	S	L	A	C	I	L	L	R	Y	L	T
Bstacei	Brast08G171500	SF165 - AQUAPORIN TRANSPORTER // SUBFAMILY NOT NAMED		W	V	A	R	107	N	P	A	V	T	F	A	F	A	T	C	G	R	F	P	W	K	Q	V	P	A	Y	A	A	A	Q	L	I	G	S	T	A	A	G	L	T	L	R	L	L	F
Bstacei	Brast09G164800	SF182 - AQUAPORIN TRANSPORTER // SUBFAMILY NOT NAMED		H	I	G	R	110	N	P	A	V	T	F	G	L	A	V	G	G	H	I	T	I	L	T	G	I	F	Y	W	A	A	Q	L	L	G	A	S	V	A	C	L	L	L	Q	F	V	T
Bstricta	Bostr.0124s0007	SF102 - AQUAPORIN NIP5-1-RELATED		H	I	G	R	111	N	P	A	V	T	F	G	L	V	V	G	G	K	F	P	I	I	T	G	V	F	Y	W	I	A	Q	L	L	G	S	T	V	A	C	F	L	L	K	F	V	T
Bstricta	Bostr.10273s0035	SF30 - AQUAPORIN TIP3-1-RELATED		H	I	A	R	111	N	P	A	V	T	F	G	A	L	I	G	G	R	L	S	A	I	R	A	I	Y	Y	W	V	A	Q	L	L	G	A	I	L	A	C	L	L	L	R	L	A	T
Bstricta	Bostr.14419s0028	SF143 - AQUAPORIN TRANSPORTER // SUBFAMILY NOT NAMED		H	I	G	R	111	N	P	A	V	T	L	G	L	A	I	G	G	N	I	T	L	I	T	G	F	F	Y	W	I	A	Q	C	L	G	S	I	V	A	C	L	L	L	V	F	V	T
Bstricta	Bostr.20129s0434	Bol027343 (1 of 8) K09874 - aquaporin NIP (NIP)		A	I	A	R	108	N	P	A	I	T	I	A	F	A	A	L	K	H	F	P	W	K	H	V	P	V	Y	I	G	A	Q	V	M	A	S	V	C	A	A	F	A	L	K	A	V	F
Bstricta	Bostr.23794s0670	Bol027344 (1 of 8) K09874 - aquaporin NIP (NIP)		W	V	A	R	116	N	P	A	V	T	L	A	L	A	S	S	Q	R	F	P	L	N	Q	V	P	A	Y	I	T	V	Q	V	I	G	S	T	L	A	S	A	T	L	R	L	L	F
Bstricta	Bostr.25463s0281	SF30 - AQUAPORIN TIP3-1-RELATED		A	I	A	R	108	N	P	A	L	T	I	A	F	A	A	L	R	H	F	P	W	I	H	V	P	A	Y	I	A	A	Q	V	S	A	S	I	C	A	A	F	A	L	K	G	A	F
Bstricta	Bostr.2570s0050	SF52 - AQUAPORIN TIP1-1		A	V	G	R	109	N	P	S	I	T	I	A	F	A	V	F	G	G	F	P	W	S	Q	V	P	L	Y	I	T	A	Q	T	L	G	A	T	A	A	T	L	V	G	V	S	V	Y
Bstricta	Bostr.26326s0071	SF99 - AQUAPORIN TIP2-1		H	I	A	R	111	N	P	A	V	T	L	G	L	L	L	G	G	R	I	S	V	F	K	A	F	L	Y	W	I	D	Q	L	L	A	S	T	A	A	C	F	L	L	S	Y	L	T
Bstricta	Bostr.28625s0066	SF52 - AQUAPORIN TIP1-1		H	I	G	R	111	N	P	A	V	T	F	G	L	A	V	G	G	Q	I	T	V	I	T	G	V	F	Y	W	I	A	Q	L	L	G	S	T	A	A	C	F	L	L	K	F	V	T
Bstricta	Bostr.30275s0188	SF170 - AQUAPORIN NIP6-1		H	I	G	R	111	N	P	A	V	T	L	G	L	A	I	G	G	N	I	T	V	I	T	G	F	F	Y	W	I	A	Q	C	L	G	S	I	V	A	C	L	L	L	V	F	V	T
Bstricta	Bostr.30275s0369	SF30 - AQUAPORIN TIP3-1-RELATED		W	V	A	R	116	N	P	A	V	T	I	A	F	A	S	C	G	R	F	P	L	K	Q	V	P	A	Y	V	I	S	Q	V	I	G	S	T	L	A	A	A	T	L	R	L	L	F
Bstricta	Bostr.30275s0385	SF181 - AQUAPORIN NIP4-1-RELATED		W	V	A	R	116	N	P	A	V	T	I	A	F	A	S	C	R	R	F	P	L	R	Q	V	P	A	Y	V	I	S	Q	V	M	G	S	T	L	A	A	A	T	L	R	L	L	F
Bstricta	Bostr.3359s0162	SF99 - AQUAPORIN TIP2-1		W	I	A	R	116	N	P	A	V	S	F	A	F	A	S	S	K	R	F	P	F	N	Q	V	P	G	Y	I	A	A	Q	V	L	G	S	T	L	A	A	A	A	L	R	L	V	F
Bstricta	Bostr.7128s0389	SF30 - AQUAPORIN TIP3-1-RELATED		H	I	A	R	111	N	P	A	V	T	F	A	A	L	I	G	G	R	I	S	V	I	R	A	I	Y	Y	W	I	A	Q	L	L	G	A	I	V	A	C	L	L	L	R	L	A	T
Bstricta	Bostr.9638s0101	SF134 - AQUAPORIN TIP2-3-RELATED		W	V	A	R	109	N	P	A	V	T	V	T	F	A	I	F	R	R	F	P	W	Y	Q	V	P	M	Y	I	G	A	Q	F	T	G	S	L	L	A	S	L	T	L	R	L	M	F
Bstricta	Bostr.9638s0102	SF170 - AQUAPORIN NIP6-1		W	V	A	R	109	N	P	A	V	T	V	T	F	A	V	F	R	R	F	P	W	Y	Q	V	P	L	Y	I	G	A	Q	L	T	G	S	L	L	A	S	L	T	L	R	L	M	F
Bsylvaticumearly-release	Brasy7G085100	(1 of 2) PTHR19139//PTHR19139:SF142 - AQUAPORIN TRANSPORTER // SUBFAMILY NOT NAMED (PAC:40045948)	6	G	S	G	R	108	N	P	A	V	T	L	S	F	A	C	F	R	H	F	P	W	I	Q	V	P	F	Y	W	A	A	Q	F	T	G	A	M	C	A	A	F	V	L	R	A	V	L
Bsylvaticumearly-release	Brasy9G281900	(1 of 2) PTHR19139//PTHR19139:SF142 - AQUAPORIN TRANSPORTER // SUBFAMILY NOT NAMED (PAC:40062945)	6	G	S	G	R	108	N	P	A	V	T	T	A	F	A	V	F	R	H	F	P	W	I	Q	V	P	F	Y	W	A	A	Q	F	T	G	A	I	C	A	S	F	V	L	K	A	V	L
Carabicaearly-release	evm.TU.Scaffold_2291.3	(1 of 9) PTHR19139:SF144 - AQUAPORIN NIP1-1-RELATED (PAC:37851319)		W	V	G	G		N	P	A	I	T	I	A	F	A	T	C	K	R	F	P	W	K	Q	V	P	A	Y	I	S	A	Q	V	L	G	S	T	L	A	S	G	T	L	R	L	L	F
Carabicaearly-release	evm.TU.Scaffold_2291.4	(1 of 16) K09874 - aquaporin NIP (NIP) (PAC:37851322)		W	V	A	R	109	N	P	A	V	T	I	A	F	A	T	C	K	R	F	P	W	K	Q	V	P	A	Y	I	S	A	Q	V	L	G	S	I	L	A	S	G	T	L	R	L	L	F
Carabicaearly-release	evm.TU.Scaffold_2421.530	(1 of 4) PTHR19139:SF181 - AQUAPORIN NIP4-1-RELATED (PAC:37879090)		W	V	A	R	109	N	P	A	V	T	I	T	F	A	I	F	R	H	F	P	Y	K	Q	V	P	L	Y	I	V	A	Q	L	L	G	A	I	L	A	S	G	T	L	C	L	I	F
Carabicaearly-release	evm.TU.Scaffold_2651.116	(1 of 5) PTHR19139:SF102 - AQUAPORIN NIP5-1-RELATED (PAC:37903731)		A	I	G	R	108	N	P	A	V	T	I	A	F	A	A	L	R	H	F	P	W	A	Q	V	P	A	Y	I	A	A	Q	V	S	G	S	I	C	A	S	F	A	L	K	A	V	F
Carabicaearly-release	evm.TU.Scaffold_352.602	(1 of 2) PTHR19139:SF170 - AQUAPORIN NIP6-1 (PAC:37868680)		T	I	A	R	108	N	P	A	V	T	I	A	F	A	A	L	K	H	F	P	W	K	H	V	P	A	Y	I	A	A	Q	V	L	A	S	L	A	A	A	F	I	L	K	G	I	F
Carabicaearly-release	evm.TU.Scaffold_465.1016	(1 of 5) PTHR19139:SF102 - AQUAPORIN NIP5-1-RELATED (PAC:37839831)		A	I	G	R	108	N	P	S	L	T	I	A	F	A	A	L	R	H	F	P	W	V	Q	V	P	A	Y	I	A	A	Q	V	S	G	S	I	C	A	S	F	A	L	K	G	V	F
Carabicaearly-release	evm.TU.Scaffold_465.1021	(1 of 5) PTHR19139:SF102 - AQUAPORIN NIP5-1-RELATED (PAC:37839024)		A	I	G	R	108	N	P	S	L	T	I	A	F	A	A	L	R	H	F	P	W	V	Q	V	P	A	Y	I	A	A	Q	V	S	G	S	I	C	A	S	F	A	L	K	G	V	F
Carabicaearly-release	evm.TU.Scaffold_465.1028	(1 of 5) PTHR19139:SF102 - AQUAPORIN NIP5-1-RELATED (PAC:37838975)		A	I	G	R	128	N	P	S	L	T	I	A	F	A	A	L	R	H	F	P	W	V	Q	V	P	A	Y	I	A	A	Q	V	S	G	S	I	C	A	S	F	A	L	K	G	V	F
Carabicaearly-release	evm.TU.Scaffold_612.174	(1 of 2) PTHR19139//PTHR19139:SF142 - AQUAPORIN TRANSPORTER // SUBFAMILY NOT NAMED (PAC:37905362)		G	S	G	R	126	N	P	A	V	T	L	A	F	A	A	V	R	H	F	P	W	K	Q	S	L	T	C	K	C	Y	T	T	K	A	L	D	L	D	L	Q	Q	A	P	F	Y	A
Carabicaearly-release	evm.TU.Scaffold_612.720	(1 of 4) PTHR19139:SF181 - AQUAPORIN NIP4-1-RELATED (PAC:37905413)		W	V	A	R	109	N	P	A	V	T	V	A	F	A	I	F	R	G	F	P	W	R	E	V	P	L	Y	I	L	A	Q	F	M	G	S	T	L	A	S	C	T	L	A	L	M	F
Carabicaearly-release	evm.TU.Scaffold_618.542	(1 of 16) K09874 - aquaporin NIP (NIP) (PAC:37880754)		W	V	A	R	109	N	P	A	V	T	I	A	F	A	T	C	K	R	F	P	W	K	Q	V	P	A	Y	I	S	A	Q	V	L	G	S	I	L	A	S	G	T	L	R	L	L	F
Carabicaearly-release	evm.TU.Scaffold_626.275	(1 of 5) PTHR19139:SF102 - AQUAPORIN NIP5-1-RELATED (PAC:37894425)		A	I	G	R	108	N	P	S	V	T	I	A	F	A	A	L	R	H	F	P	W	A	Q	V	P	A	Y	I	A	A	Q	V	S	G	S	I	C	A	S	F	A	L	K	A	V	F
Carabicaearly-release	evm.TU.Scaffold_633.202	(1 of 2) PTHR19139:SF170 - AQUAPORIN NIP6-1 (PAC:37897057)		T	I	A	R	108	N	P	A	V	T	I	A	F	A	A	L	K	H	F	P	W	K	H	V	P	A	Y	I	A	A	Q	V	L	A	S	L	S	A	A	F	I	L	K	G	I	F
Carabicaearly-release	evm.TU.Scaffold_952.511	(1 of 2) PTHR19139//PTHR19139:SF142 - AQUAPORIN TRANSPORTER // SUBFAMILY NOT NAMED (PAC:37853490)		G	S	G	R	126	N	P	A	V	T	L	A	F	A	A	V	R	H	F	P	W	K	Q	S	L	T	C	K	C	Y	T	T	K	A	L	D	L	D	L	Q	Q	V	P	F	Y	A
Carietinumearly-release	Ca_00434	(1 of 7) PTHR19139:SF144 - AQUAPORIN NIP1-1-RELATED (PAC:40150109)		W	V	A	R	109	N	P	A	V	T	I	A	Q	A	S	T	K	R	F	P	V	Q	Q	I	P	T	Y	I	I	A	Q	L	F	G	S	I	L	A	S	V	V	L	K	V	I	F
Carietinumearly-release	Ca_00435	(1 of 7) PTHR19139:SF144 - AQUAPORIN NIP1-1-RELATED (PAC:40150417)		W	V	A	R	109	N	P	A	V	T	I	A	H	A	S	T	K	R	F	P	L	K	Q	V	P	A	Y	V	I	A	Q	V	L	G	S	T	L	A	S	G	T	L	R	L	I	F
Carietinumearly-release	Ca_00436	(1 of 7) PTHR19139:SF144 - AQUAPORIN NIP1-1-RELATED (PAC:40151385)		W	V	A	R	109	N	P	A	V	T	I	A	Q	A	S	T	K	R	F	P	V	Q	Q	I	P	T	Y	I	I	A	Q	L	F	G	S	I	L	A	S	V	V	L	K	V	I	F
Carietinumearly-release	Ca_00437	(1 of 7) PTHR19139:SF144 - AQUAPORIN NIP1-1-RELATED (PAC:40152103)		W	I	A	R	109	N	P	A	V	T	I	A	H	A	S	T	K	T	F	P	L	K	Q	V	P	A	Y	I	I	A	Q	V	L	G	S	I	L	A	S	G	T	L	K	L	I	F
Carietinumearly-release	Ca_02921	(1 of 8) PTHR19139//PTHR19139:SF170 - AQUAPORIN TRANSPORTER // AQUAPORIN NIP6-1 (PAC:40151854)		S	I	G	R	108	N	P	A	V	T	I	S	F	A	A	L	K	H	F	P	W	K	H	V	P	M	Y	I	G	A	Q	V	L	A	S	I	C	A	A	F	A	L	K	G	V	F
Carietinumearly-release	Ca_04355	(1 of 1) PTHR19139//PTHR19139:SF102 - AQUAPORIN TRANSPORTER // AQUAPORIN NIP5-1-RELATED (PAC:40146382)		A	I	G	R	108	N	P	S	L	T	I	A	F	A	A	F	R	H	F	P	W	A	H	V	P	A	Y	I	A	A	Q	V	S	A	S	I	C	A	C	Y	A	L	K	V	V	Y
Carietinumearly-release	Ca_08630	(1 of 7) PTHR19139:SF144 - AQUAPORIN NIP1-1-RELATED (PAC:40138352)		W	A	A	R	109	N	P	A	V	T	L	A	F	A	S	T	R	R	F	P	L	V	Q	V	P	A	Y	L	S	A	Q	V	L	G	A	T	L	G	S	G	T	L	K	L	I	F
Carietinumearly-release	Ca_08631	(1 of 7) PTHR19139:SF144 - AQUAPORIN NIP1-1-RELATED (PAC:40136038)		W	V	A	R	109	N	P	A	V	T	I	A	F	A	T	T	R	R	F	P	L	K	Q	V	P	G	Y	V	V	A	Q	V	L	G	S	T	L	A	S	G	T	L	R	L	L	F
Carietinumearly-release	Ca_08632	(1 of 7) PTHR19139:SF144 - AQUAPORIN NIP1-1-RELATED (PAC:40136682)		W	V	A	R	109	N	P	A	V	T	I	A	F	A	T	T	R	R	F	P	L	K	Q	V	P	G	Y	V	V	A	Q	V	L	G	S	T	L	A	S	G	T	L	R	L	L	F
Carietinumearly-release	Ca_16129	(1 of 2) PTHR19139//PTHR19139:SF181 - AQUAPORIN TRANSPORTER // AQUAPORIN NIP4-1-RELATED (PAC:40157457)		W	L	A	R	109	N	P	A	V	T	I	T	W	T	L	F	R	R	I	S	I	K	E	A	P	L	Y	I	F	A	Q	L	L	G	S	T	L	A	S	G	T	L	S	L	M	F
Carietinumearly-release	Ca_21333	(1 of 1) PTHR19139//PTHR19139:SF142 - AQUAPORIN TRANSPORTER // SUBFAMILY NOT NAMED (PAC:40154165)	6	G	S	G	R	108	N	P	A	V	S	L	A	F	A	T	V	S	H	F	P	W	K	Q	V	P	F	Y	I	A	A	Q	L	T	G	A	I	S	A	S	Y	T	L	K	V	L	L
Cclementina	Ciclev10001994	SF181 - AQUAPORIN NIP4-1-RELATED		A	I	G	R	108	N	P	S	L	T	I	A	F	A	A	L	R	H	F	P	W	V	Q	V	P	A	Y	I	M	A	Q	V	S	A	S	I	C	A	S	F	A	L	K	A	V	F
Cclementina	Ciclev10003256	SF181 - AQUAPORIN NIP4-1-RELATED		W	V	A	R	112	N	P	A	V	T	L	A	F	A	A	T	R	K	L	P	W	K	Q	V	P	M	Y	M	L	A	Q	V	L	G	A	T	L	A	S	L	T	L	R	I	L	F
Cclementina	Ciclev10005554	SF144 - AQUAPORIN NIP1-1-RELATED		A	V	G	R	108	N	P	A	V	T	I	A	F	A	V	V	G	H	F	P	L	S	K	V	P	F	Y	I	M	A	Q	T	A	G	S	V	L	G	T	Y	I	G	I	L	V	Y
Cclementina	Ciclev10009294	SF99 - AQUAPORIN TIP2-1		H	I	A	R	111	N	P	A	V	T	L	G	L	L	F	G	G	H	I	T	F	F	R	S	I	L	Y	W	I	D	Q	L	L	A	S	S	A	A	C	F	L	L	S	Y	L	T
Cclementina	Ciclev10012382	SF30 - AQUAPORIN TIP3-1-RELATED		H	S	-	-	108	N	P	A	V	T	L	A	F	A	A	V	R	H	F	P	W	K	Q	V	P	I	Y	A	A	A	Q	L	T	G	A	V	S	A	S	L	T	L	R	V	L	L
Cclementina	Ciclev10012553	SF99 - AQUAPORIN TIP2-1		G	S	-	-	111	N	P	A	V	T	F	G	A	F	V	G	G	N	I	S	L	L	R	G	I	L	Y	W	I	A	Q	L	L	G	S	T	V	A	C	L	L	L	K	F	V	T
Cclementina	Ciclev10013768	SF171 - AQUAPORIN NIP7-1-RELATED		W	L	A	R	103	N	P	G	V	T	I	A	L	A	I	F	R	Q	F	K	W	R	Q	V	P	L	Y	I	V	A	Q	V	V	G	S	L	L	A	S	G	T	L	S	L	M	L
Cclementina	Ciclev10016171	SF170 - AQUAPORIN NIP6-1		W	V	A	R	109	N	P	S	V	T	I	A	H	A	T	C	K	R	F	P	W	K	Q	V	P	P	Y	I	L	C	Q	V	L	G	S	T	L	A	A	G	T	L	R	L	L	F
Cclementina	Ciclev10017700	SF30 - AQUAPORIN TIP3-1-RELATED		W	V	A	R	109	N	P	A	V	T	I	T	F	A	I	F	R	H	F	P	R	K	Q	V	P	I	Y	I	V	A	Q	L	L	G	S	V	L	A	S	G	S	L	Y	L	I	F
Cclementina	Ciclev10021799	SF165 - AQUAPORIN TRANSPORTER // SUBFAMILY NOT NAMED		H	I	A	R	111	N	P	A	V	T	F	G	A	L	L	G	G	R	I	S	V	V	R	A	I	Y	Y	W	I	A	Q	L	L	G	A	I	V	A	A	L	L	L	R	F	A	T
Cclementina	Ciclev10021867	SF144 - AQUAPORIN NIP1-1-RELATED		H	I	G	R	111	N	P	A	V	T	L	G	L	A	V	G	G	N	I	T	I	L	T	G	I	F	Y	W	I	A	Q	C	L	G	S	I	V	A	C	L	L	L	Q	F	V	T
Cclementina	Ciclev10026151	SF134 - AQUAPORIN TIP2-3-RELATED		T	I	G	R	108	N	P	A	V	T	I	A	F	A	A	L	K	H	F	P	W	K	H	V	P	V	Y	I	G	A	Q	I	M	A	S	L	C	A	A	F	A	L	K	G	I	F
Cclementina	Ciclev10026351	SF102 - AQUAPORIN NIP5-1-RELATED		H	I	G	R	111	N	P	A	V	T	F	G	L	A	L	G	G	Q	I	T	I	L	T	G	I	F	Y	W	I	A	Q	L	L	G	S	I	V	A	S	F	L	L	K	V	V	T
Cclementina	Ciclev10032534	SF145 - AQUAPORIN TRANSPORTER // SUBFAMILY NOT NAMED		H	I	A	V	111	N	P	A	V	T	F	G	A	F	V	G	G	H	I	T	L	L	R	S	I	L	Y	W	I	A	Q	L	L	G	S	V	V	A	C	L	L	L	K	F	S	T
Cgrandiflora	Cagra.1164s0001	SF52 - AQUAPORIN TIP1-1		W	V	A	R	116	N	P	A	V	T	V	A	F	A	S	C	G	R	F	P	L	K	Q	V	P	A	Y	V	I	S	Q	V	I	G	S	T	L	A	A	A	T	L	R	L	L	F
Cgrandiflora	Cagra.1415s0008	SF159 - AQUAPORIN TRANSPORTER // SUBFAMILY NOT NAMED		H	I	G	R	111	N	P	A	V	T	L	G	L	A	I	G	G	N	I	T	L	I	T	G	F	F	Y	W	I	A	Q	C	L	G	S	I	V	A	C	L	L	L	V	F	V	T
Cgrandiflora	Cagra.1508s0012	SF102 - AQUAPORIN NIP5-1-RELATED		W	I	A	R	116	N	P	A	V	S	I	A	F	A	S	S	K	K	F	P	F	N	Q	V	P	G	Y	I	A	A	Q	V	L	G	S	T	L	A	A	A	A	L	R	L	V	F
Cgrandiflora	Cagra.1725s0064	SF142 - AQUAPORIN TRANSPORTER // SUBFAMILY NOT NAMED		A	I	A	R	108	N	P	A	V	T	I	A	F	A	A	L	K	H	F	P	W	K	H	V	P	V	Y	I	G	A	Q	V	M	A	S	V	C	A	A	F	A	L	K	A	V	F
Cgrandiflora	Cagra.1772s0034	SF134 - AQUAPORIN TIP2-3-RELATED		A	V	G	R	109	N	P	S	I	T	I	A	F	A	V	F	G	G	F	P	W	S	Q	V	P	L	Y	I	T	A	Q	T	L	G	A	T	A	A	T	L	V	G	V	L	V	Y
Cgrandiflora	Cagra.2175s0014	SF159 - AQUAPORIN TRANSPORTER // SUBFAMILY NOT NAMED		H	I	A	R	111	N	P	A	V	T	F	A	A	L	I	G	G	R	I	S	V	I	R	A	I	Y	Y	W	I	A	Q	L	L	G	A	I	L	A	C	L	L	L	R	L	A	T
Cgrandiflora	Cagra.2941s0001	SF144 - AQUAPORIN NIP1-1-RELATED		A	I	A	R	108	N	P	S	L	T	I	A	F	A	A	L	R	H	F	P	W	A	H	V	P	A	Y	I	A	A	Q	V	S	A	S	I	C	A	S	F	A	L	K	G	V	F
Cgrandiflora	Cagra.4122s0005	SF142 - AQUAPORIN TRANSPORTER // SUBFAMILY NOT NAMED		H	I	G	R	111	N	P	A	V	T	F	G	L	V	V	G	G	K	V	T	I	I	T	G	V	F	Y	W	I	A	Q	L	L	G	S	T	I	A	C	F	L	L	K	F	V	T
Cgrandiflora	Cagra.4894s0024	SF183 - AQUAPORIN TRANSPORTER // SUBFAMILY NOT NAMED		H	I	A	R	111	N	P	A	V	T	F	G	A	L	I	G	G	R	L	S	A	I	R	A	I	Y	Y	W	I	A	Q	L	L	G	A	I	L	A	C	L	L	L	R	L	A	T
Cgrandiflora	Cagra.6624s0017	SF143 - AQUAPORIN TRANSPORTER // SUBFAMILY NOT NAMED		H	I	G	R	111	N	P	A	V	T	F	G	L	A	V	G	G	Q	I	T	V	I	T	G	V	F	Y	W	I	A	Q	L	L	G	S	T	A	A	C	F	L	L	K	Y	V	T
Cgrandiflora	Cagra.7352s0012	SF141 - AQUAPORIN TRANSPORTER // SUBFAMILY NOT NAMED		W	V	-	-	116	N	P	A	V	T	L	A	L	A	F	S	K	R	F	P	L	Y	Q	V	P	A	Y	I	T	V	Q	V	I	G	S	T	L	A	S	A	T	L	R	L	L	F
Cgrandiflora	Cagra.8123s0002	SF134 - AQUAPORIN TIP2-3-RELATED		W	V	A	R	109	N	P	A	V	T	V	T	F	A	I	F	R	R	F	P	W	H	Q	V	P	L	Y	I	G	A	Q	F	A	G	S	L	L	A	S	L	T	L	R	L	M	F
Cgrandiflora	Cagra.8123s0003	SF144 - AQUAPORIN NIP1-1-RELATED		W	V	A	R	109	N	P	A	V	T	V	T	F	A	V	F	R	R	F	P	W	Y	Q	V	P	M	Y	I	G	A	Q	L	T	G	S	L	L	A	S	L	T	L	R	L	M	F
Cgrandiflora	Cagra.8309s0001	SF134 - AQUAPORIN TIP2-3-RELATED		H	I	A	R	111	N	P	A	V	T	L	G	L	L	L	G	G	H	I	S	V	F	R	A	F	L	Y	W	I	D	Q	L	L	A	S	S	A	A	C	F	L	L	S	Y	L	T
Cgrandiflora	Cagra.9536s0015	SF144 - AQUAPORIN NIP1-1-RELATED		W	V	A	R	116	N	P	A	I	S	I	A	F	A	S	C	G	R	F	P	F	K	Q	V	P	A	Y	V	V	A	Q	V	M	G	S	T	L	A	A	A	T	L	R	L	L	L
Cpapaya	evm.TU.contig_28186.2	SF181 - AQUAPORIN NIP4-1-RELATED		T	I	A	R	109	N	P	A	V	T	I	A	F	T	I	F	Q	K	F	P	P	S	E	V	L	F	Y	I	V	A	Q	F	L	G	S	I	L	A	S	G	T	L	A	L	M	F
Cpapaya	evm.TU.supercontig_10.91	SF99 - AQUAPORIN TIP2-1		W	V	A	R	110	N	P	A	V	T	I	S	F	A	A	L	H	H	F	P	W	K	H	V	P	A	Y	I	A	A	Q	T	V	G	S	L	C	A	A	F	A	L	K	I	V	F
Cpapaya	evm.TU.supercontig_124.12	SF181 - AQUAPORIN NIP4-1-RELATED	6	G	S	G	R	109	N	P	A	V	T	I	A	F	A	S	C	R	R	F	P	L	K	Q	V	P	A	Y	I	L	V	Q	L	L	G	S	T	L	A	A	G	T	L	R	L	L	F
Cpapaya	evm.TU.supercontig_140.52	Eucgr.H02230.1.p (1 of 16) K09874 - aquaporin NIP (NIP)		A	V	G	R	108	N	P	A	V	T	L	A	F	A	A	L	R	H	F	P	W	K	Q	V	P	F	Y	A	A	A	Q	V	T	G	A	I	S	A	A	F	T	L	R	V	L	L
Cpapaya	evm.TU.supercontig_147.2	SF171 - AQUAPORIN NIP7-1-RELATED		H	I	G	R	108	N	P	A	V	T	I	A	F	A	I	F	G	H	F	S	W	S	R	V	P	F	Y	I	L	A	Q	M	L	G	S	T	L	A	T	W	A	G	R	S	V	Y
Cpapaya	evm.TU.supercontig_2391.1	SF55 - AQUAPORIN TRANSPORTER // SUBFAMILY NOT NAMED		S	I	G	R	110	N	P	A	V	T	L	G	L	A	I	G	G	N	I	T	L	L	T	G	L	F	Y	W	I	A	Q	C	L	G	S	I	V	A	C	G	L	L	K	F	V	T
Cpapaya	evm.TU.supercontig_37.127	SF142 - AQUAPORIN TRANSPORTER // SUBFAMILY NOT NAMED		-	V	A	R	108	N	P	S	V	T	I	C	F	A	A	L	R	H	F	P	W	A	Q	V	P	A	Y	I	A	A	Q	I	S	A	S	I	C	A	S	F	T	L	K	G	V	F
Cpapaya	evm.TU.supercontig_65.137	SF55 - AQUAPORIN TRANSPORTER // SUBFAMILY NOT NAMED		H	I	A	R	109	N	P	A	V	T	I	T	F	A	I	F	R	R	F	P	F	K	Q	V	P	L	Y	I	L	A	Q	L	L	G	A	I	L	A	S	Y	T	L	W	I	I	F
Cpapaya	evm.TU.supercontig_7.263	SF170 - AQUAPORIN NIP6-1		H	I	G	R	111	N	P	A	V	T	L	G	L	L	F	G	G	H	I	T	L	V	R	S	I	L	Y	W	I	D	Q	L	L	A	S	S	I	A	C	I	L	L	K	Y	L	T
Cpapaya	evm.TU.supercontig_829.3	SF30 - AQUAPORIN TIP3-1-RELATED		W	V	A	R	111	N	P	A	V	T	F	G	A	L	L	G	G	R	I	S	V	L	R	A	F	Y	Y	W	L	A	Q	L	L	G	A	I	V	A	C	L	L	L	R	L	V	T
Cquinoaearly-release	AUR62003217	NIP5-1: Probable aquaporin NIP5-1 (PAC:36302091)		A	I	A	R	108	N	P	S	L	T	I	A	F	A	A	L	R	H	F	P	W	V	Q	V	P	A	Y	I	A	A	Q	V	A	A	S	I	L	A	S	L	A	L	K	G	V	F
Cquinoaearly-release	AUR62007404	NIP5-1: Probable aquaporin NIP5-1 (PAC:36317400)		S	I	A	R	108	N	P	A	V	T	L	A	Y	A	A	L	G	H	F	P	W	A	Q	V	P	I	F	I	L	A	E	I	L	G	S	I	F	A	S	F	L	L	K	A	A	Y
Cquinoaearly-release	AUR62007405	NIP3-1: Aquaporin NIP3-1 (PAC:36317805)		S	I	G	R	108	N	P	A	V	T	L	A	F	A	A	L	K	H	F	S	W	A	Q	V	P	I	Y	I	L	A	Q	F	I	G	G	I	S	A	A	F	L	L	K	L	G	Y
Cquinoaearly-release	AUR62008039	NIP5-1: Probable aquaporin NIP5-1 (PAC:36285722)		A	I	A	R	108	N	P	S	L	T	I	A	F	A	A	L	R	H	F	P	W	V	Q	V	P	A	Y	I	A	A	Q	V	A	A	S	I	L	A	S	L	A	L	K	G	V	F
Cquinoaearly-release	AUR62017080	NIP6-1: Aquaporin NIP6-1 (PAC:36309948)		S	I	G	R	108	N	P	S	V	T	I	A	F	A	A	L	R	H	F	P	W	T	Q	V	P	I	Y	I	G	A	Q	M	L	A	S	L	C	A	A	F	I	L	K	A	I	F
Cquinoaearly-release	AUR62023189	Probable aquaporin NIP-type (PAC:36297502)		W	A	A	R	109	N	P	S	V	T	I	T	Y	A	L	L	R	R	F	P	W	K	Q	V	P	F	Y	I	G	A	Q	I	L	G	S	F	L	A	S	G	T	L	Y	L	L	L
Cquinoaearly-release	AUR62023234	Probable aquaporin NIP-type (PAC:36315816)		W	V	A	R	109	N	P	A	V	T	L	T	F	A	I	C	R	L	F	P	Y	K	E	V	P	L	Y	I	I	A	Q	I	L	G	S	M	L	A	S	G	T	L	C	V	L	F
Cquinoaearly-release	AUR62023236	NIP2-1: Aquaporin NIP2-1 (PAC:36315781)		W	A	A	R	109	N	P	S	V	T	I	T	C	A	L	L	K	G	F	P	W	K	Q	V	P	F	Y	I	S	A	Q	I	L	G	S	F	L	A	S	G	T	L	Y	L	L	L
Cquinoaearly-release	AUR62027328	NIP5-1: Probable aquaporin NIP5-1 (PAC:36283400)		S	I	A	R	140	D	P	A	V	T	L	A	F	A	A	L	K	H	F	S	W	A	E	V	P	I	Y	I	V	A	Q	F	I	G	G	I	S	A	A	F	L	L	K	L	G	Y
Cquinoaearly-release	AUR62034418	NIP2-1: Aquaporin NIP2-1 (PAC:36287846)	6	G	S	G	R	108	N	P	A	I	T	I	A	F	A	A	T	R	H	F	P	W	K	Q	V	P	A	Y	A	L	A	H	I	T	G	A	I	S	A	A	F	T	L	K	Y	L	L
Cquinoaearly-release	AUR62036418	NIP1-2: Aquaporin NIP1-2 (PAC:36312326)		S	I	G	R	108	N	P	S	V	T	I	A	F	A	A	L	R	H	F	P	W	T	Q	V	P	I	Y	I	G	A	Q	T	L	A	S	L	C	A	A	F	I	L	K	A	I	F
Cquinoaearly-release	AUR62036437	NIP6-1: Aquaporin NIP6-1 (PAC:36312285)		S	I	G	R	108	N	P	S	V	T	I	A	F	A	A	L	R	H	F	P	W	T	Q	V	P	I	Y	I	G	A	Q	T	L	A	S	L	C	A	A	F	I	L	K	A	I	F
Cquinoaearly-release	AUR62036616	NIP1-2: Aquaporin NIP1-2 (PAC:36305012)		W	V	A	R	109	N	P	A	V	T	I	A	F	A	T	S	R	R	F	P	W	K	Q	V	P	A	F	V	I	C	Q	V	V	G	S	T	L	A	S	G	T	L	R	L	I	F
Cquinoaearly-release	AUR62038055	NIP7-1: Probable aquaporin NIP7-1 (PAC:36315438)		A	V	G	R	109	N	P	A	V	T	I	A	F	A	V	F	G	H	F	P	W	K	K	V	P	F	Y	V	I	A	Q	L	L	G	S	L	L	A	T	Y	V	G	Q	L	V	F
Cquinoaearly-release	AUR62038181	NIP7-1: Probable aquaporin NIP7-1 (PAC:36320864)		A	V	G	R	109	N	P	A	V	T	I	A	F	A	V	F	G	H	F	P	W	K	K	V	P	L	Y	V	I	A	Q	L	L	G	S	L	L	A	T	Y	V	G	Q	L	V	F
Cquinoaearly-release	AUR62039497	NIP1-2: Aquaporin NIP1-2 (PAC:36300854)		-	V	A	R		M	E	F	I	I	T	F	Y	L	M	F	V	I	S	G	V	A	T	D	N	R	A	I	G	E	L	A	G	L	A	V	G	S	T	V	L	L	N	V	M	F
Cquinoaearly-release	AUR62039803	NIP2-1: Aquaporin NIP2-1 (PAC:36318240)	5	G	S	G	R	108	N	P	A	I	T	I	A	F	A	A	T	R	H	F	P	W	K	Q	V	P	A	Y	A	L	A	H	I	T	G	A	I	S	A	A	F	T	L	K	F	L	L
Creinhardtii	Cre12.g549300	Aquaporin, glycerol transport activity (PAC:30791970)		N	A	A	R	116	N	P	A	V	T	F	A	L	I	C	T	G	H	M	K	W	W	K	G	L	L	Y	M	I	A	Q	I	L	G	A	I	F	G	A	L	I	Y	A	A	L	I
Crubella	Carubv10001558	SF170 - AQUAPORIN NIP6-1		A	I	A	R	108	N	P	S	L	T	I	A	F	A	A	L	R	H	F	P	W	A	H	V	P	A	Y	I	A	A	Q	V	S	A	S	I	C	A	S	F	A	L	K	G	V	F
Crubella	Carubv10005365	SF171 - AQUAPORIN NIP7-1-RELATED		W	V	A	R	116	N	P	A	I	S	I	A	F	A	S	C	G	R	F	P	F	K	Q	V	P	A	Y	V	V	A	Q	V	M	G	S	T	L	A	A	A	T	L	R	L	L	L
Crubella	Carubv10005388	SF30 - AQUAPORIN TIP3-1-RELATED		W	V	A	R	116	N	P	A	V	T	V	A	F	A	S	C	G	R	F	P	L	K	Q	V	P	A	Y	V	I	S	Q	V	I	G	S	T	L	A	A	A	T	L	R	L	L	F
Crubella	Carubv10005581	SF102 - AQUAPORIN NIP5-1-RELATED		H	I	G	R	111	N	P	A	V	T	L	G	L	A	V	G	G	N	I	T	V	I	T	G	F	F	Y	W	I	A	Q	C	L	G	S	I	V	A	C	L	L	L	V	F	V	T
Crubella	Carubv10006501	SF99 - AQUAPORIN TIP2-1		W	V	A	R	109	N	P	A	V	T	V	T	F	A	I	F	R	R	F	P	W	H	Q	V	P	L	Y	I	G	A	Q	F	A	G	S	L	L	A	S	L	T	L	R	L	M	F
Crubella	Carubv10007677	SF30 - AQUAPORIN TIP3-1-RELATED		W	V	A	R	109	N	P	A	V	T	V	T	F	A	V	F	R	R	F	P	W	Y	Q	V	P	M	Y	I	G	A	Q	L	T	G	S	L	L	A	S	L	T	L	R	L	M	F
Crubella	Carubv10010843	SF99 - AQUAPORIN TIP2-1		W	I	A	R	116	N	P	A	V	S	I	A	F	A	S	S	K	K	F	P	F	N	Q	V	P	G	Y	I	A	A	Q	V	L	G	S	T	L	A	A	A	A	L	R	L	V	F
Crubella	Carubv10011466	SF144 - AQUAPORIN NIP1-1-RELATED		H	I	G	R	111	N	P	A	V	T	F	G	L	V	V	G	G	K	V	T	I	I	T	G	V	F	Y	W	I	A	Q	L	L	G	S	T	I	A	C	F	L	L	K	F	V	T
Crubella	Carubv10012552	SF181 - AQUAPORIN NIP4-1-RELATED		H	I	A	R	111	N	P	A	V	T	F	S	A	L	I	G	G	R	I	S	V	I	R	A	I	Y	Y	W	I	A	Q	L	L	G	A	I	L	A	C	L	L	L	R	L	A	T
Crubella	Carubv10014472	SF181 - AQUAPORIN NIP4-1-RELATED		H	I	G	R	111	N	P	A	V	T	F	G	L	A	V	G	G	Q	I	T	V	I	T	G	V	F	Y	W	I	A	Q	L	L	G	S	T	A	A	C	F	L	L	K	Y	V	T
Crubella	Carubv10015668	SF143 - AQUAPORIN TRANSPORTER // SUBFAMILY NOT NAMED		A	V	G	R	109	N	P	S	I	T	I	A	F	A	V	F	G	G	F	P	W	S	Q	V	P	L	Y	I	T	A	Q	T	L	G	A	T	A	A	T	L	V	G	V	L	V	Y
Crubella	Carubv10017730	AQUAPORIN TIP1-1		H	I	A	V	110	N	P	A	V	T	F	G	V	F	I	G	G	N	I	T	L	L	R	G	I	L	Y	W	I	A	Q	L	L	G	S	V	A	A	C	F	L	L	S	F	A	T
Crubella	Carubv10021476	SF144 - AQUAPORIN NIP1-1-RELATED		A	I	A	R	108	N	P	A	V	T	I	A	F	A	A	L	K	H	F	P	W	K	H	V	P	V	Y	I	G	A	Q	V	M	A	S	V	C	A	A	F	A	L	K	A	V	F
Crubella	Carubv10022350	SF102 - AQUAPORIN NIP5-1-RELATED		H	I	A	R	111	N	P	A	V	T	F	G	A	L	I	G	G	R	L	S	A	I	R	A	I	Y	Y	W	I	A	Q	L	L	G	A	I	L	A	C	L	L	L	R	L	A	T
Crubella	Carubv10023921	SF144 - AQUAPORIN NIP1-1-RELATED		H	I	A	R	111	N	P	A	V	T	L	G	L	L	L	G	G	H	I	S	V	F	R	A	F	L	Y	W	I	D	Q	L	L	A	S	S	A	A	C	F	L	L	S	Y	L	T
Crubella	Carubv10025497	SF144 - AQUAPORIN NIP1-1-RELATED		W	V	A	R	116	N	P	A	V	T	L	A	L	A	F	S	K	R	F	P	L	Y	Q	V	P	A	Y	I	T	V	Q	V	I	G	S	T	L	A	S	A	T	L	R	L	L	F
Crubella	Carubv10028328	SF134 - AQUAPORIN TIP2-3-RELATED		H	I	G	R	111	N	P	A	V	T	L	G	L	A	I	G	G	N	I	T	L	I	T	G	F	F	Y	W	I	A	Q	C	L	G	S	I	V	A	C	L	L	L	V	F	V	T
Csativus	Cucsa.012620	SF171 - AQUAPORIN NIP7-1-RELATED		W	V	A	R	109	N	P	A	V	T	L	T	F	A	L	F	R	R	F	P	F	W	Q	V	P	I	Y	T	G	A	Q	L	M	G	S	L	L	A	S	C	T	L	D	L	M	F
Csativus	Cucsa.047210	SF143 - AQUAPORIN TRANSPORTER // SUBFAMILY NOT NAMED		W	V	A	R	109	N	P	A	V	T	I	A	F	A	T	T	K	R	F	P	W	K	Q	V	P	A	Y	V	I	S	Q	V	L	G	S	T	L	A	A	G	T	L	R	L	I	F
Csativus	Cucsa.095900	SF142 - AQUAPORIN TRANSPORTER // SUBFAMILY NOT NAMED		T	-	-	-	108	N	P	A	V	T	I	A	F	A	A	L	K	Q	F	P	W	K	H	V	P	L	Y	I	G	A	Q	M	V	A	S	L	C	S	S	F	A	L	K	W	I	F
Csativus	Cucsa.122410	SF52 - AQUAPORIN TIP1-1		H	I	A	R	111	N	P	A	V	T	F	G	A	L	I	G	G	R	I	S	L	I	R	A	F	F	Y	W	V	A	Q	I	L	G	A	I	I	A	S	L	L	L	R	L	A	T
Csativus	Cucsa.124830	SF181 - AQUAPORIN NIP4-1-RELATED		H	I	A	V	110	N	P	A	V	T	F	G	A	F	V	G	G	N	I	T	L	L	R	G	I	I	Y	W	I	A	Q	L	L	G	S	V	V	A	C	L	L	L	K	F	V	T
Csativus	Cucsa.161330	AQUAPORIN TRANSPORTER // SUBFAMILY NOT NAMED		H	I	A	R	110	N	P	A	V	T	L	G	L	L	F	G	G	H	I	T	V	V	R	S	A	L	Y	W	I	I	Q	L	L	A	A	S	A	A	S	F	L	L	T	Y	L	T
Csativus	Cucsa.193180	SF144 - AQUAPORIN NIP1-1-RELATED		A	I	G	R	108	N	P	S	L	T	I	A	F	A	A	L	R	H	F	P	W	V	Q	V	P	A	Y	I	A	A	Q	V	S	A	S	I	C	A	S	F	A	L	K	G	V	F
Csativus	Cucsa.193190	SF181 - AQUAPORIN NIP4-1-RELATED		A	I	G	R	108	N	P	S	L	T	I	A	L	A	T	L	R	H	F	A	W	A	H	V	P	A	Y	I	T	A	Q	V	S	A	S	I	C	A	S	F	T	L	K	G	V	F
Csativus	Cucsa.254050	SF30 - AQUAPORIN TIP3-1-RELATED		A	V	A	R	111	N	P	A	I	T	L	A	S	A	I	S	G	H	F	P	W	S	R	V	M	A	Y	V	V	A	Q	T	T	G	C	V	M	A	T	Y	A	A	M	F	V	F
Csativus	Cucsa.301740	SF134 - AQUAPORIN TIP2-3-RELATED		H	I	G	R	111	N	P	A	V	T	F	G	L	A	I	G	G	N	I	T	I	L	T	G	L	F	Y	W	I	A	Q	L	L	G	S	I	V	A	C	L	L	L	Q	F	V	T
Csativus	Cucsa.306540	SF170 - AQUAPORIN NIP6-1		H	I	A	V	111	N	P	A	V	T	F	G	A	L	L	G	G	N	I	T	I	L	R	G	I	L	Y	W	I	A	Q	L	L	G	A	V	V	A	N	L	L	L	K	F	V	I
Csativus	Cucsa.338920	SF99 - AQUAPORIN TIP2-1	6	G	S	-	-	108	N	P	A	V	T	M	A	F	A	A	T	R	H	F	P	W	K	Q	V	P	L	Y	G	A	A	Q	L	S	G	A	T	C	A	A	F	T	L	R	L	L	L
Csativus	Cucsa.338930	SF55 - AQUAPORIN TRANSPORTER // SUBFAMILY NOT NAMED		C	S	G	R	108	N	P	A	V	T	I	A	F	A	A	V	R	R	F	P	W	R	Q	V	P	L	Y	A	A	A	Q	L	S	G	A	T	S	A	A	F	T	L	R	I	L	M
Csativus	Cucsa.359340	SF181 - AQUAPORIN NIP4-1-RELATED		H	I	G	R	111	N	P	A	V	T	F	G	L	L	L	G	D	Q	I	S	L	I	T	T	I	F	Y	W	I	A	Q	L	L	G	S	I	V	A	C	Y	L	L	K	Y	V	T
Csinensis	orange1.1g023102	SF171 - AQUAPORIN NIP7-1-RELATED		H	I	A	R	43	N	P	A	V	T	L	A	F	A	A	V	R	H	F	P	W	K	Q	I	G	E	L	A	G	I	A	V	G	S	A	V	C	I	T	S	V	L	A	G	P	V
Csinensis	orange1.1g023184	SF181 - AQUAPORIN NIP4-1-RELATED		H	I	A	V	111	N	P	S	V	T	I	A	H	A	T	C	K	R	F	P	W	K	Q	V	P	P	Y	I	L	C	Q	V	L	G	S	T	L	A	A	G	T	L	R	L	L	F
Csinensis	orange1.1g025197	SF142 - AQUAPORIN TRANSPORTER // SUBFAMILY NOT NAMED		H	I	A	V	111	N	P	A	V	T	F	G	A	L	L	G	G	R	I	S	V	V	R	A	I	Y	Y	W	I	A	Q	L	L	G	A	I	V	A	A	L	L	L	R	F	A	T
Csinensis	orange1.1g025464	Migut.H02551.2.p (1 of 7) K09874 - aquaporin NIP (NIP)		H	I	G	R	111	N	P	A	V	T	F	G	A	F	V	G	G	H	I	T	L	L	R	S	I	L	Y	W	I	A	Q	L	L	G	S	V	V	A	C	L	L	L	K	F	S	T
Csinensis	orange1.1g025548	SF102 - AQUAPORIN NIP5-1-RELATED		H	I	A	R	111	N	P	A	V	T	F	G	A	F	V	G	G	N	I	S	L	L	R	G	I	L	Y	W	I	A	Q	L	L	G	S	T	V	A	C	L	L	L	K	F	V	T
Csinensis	orange1.1g025817	SF102 - AQUAPORIN NIP5-1-RELATED		H	I	G	R	111	N	P	A	V	T	F	G	L	A	L	G	G	Q	I	T	I	L	T	G	I	F	Y	W	I	A	Q	L	L	G	S	I	V	A	S	F	L	L	K	V	V	T
Csinensis	orange1.1g025864	SF170 - AQUAPORIN NIP6-1		T	-	-	-	111	N	P	A	V	T	L	G	L	L	F	G	G	H	I	T	F	F	R	S	I	L	Y	W	I	D	Q	L	L	A	S	S	A	A	C	F	L	L	S	Y	L	T
Csinensis	orange1.1g025865	SF99 - AQUAPORIN TIP2-1		G	S	-	-	111	N	P	A	V	T	F	G	L	A	L	G	G	Q	I	T	I	L	T	G	I	F	Y	W	I	A	Q	L	L	G	S	I	V	A	S	F	L	L	K	V	V	T
Csinensis	orange1.1g027840	SF181 - AQUAPORIN NIP4-1-RELATED		W	-	-	-	1m	N	P	A	V	T	I	A	F	A	A	L	K	H	F	P	W	K	H	V	P	V	Y	I	G	A	Q	I	M	A	S	L	C	A	A	F	A	L	K	G	I	F
Csinensis	orange1.1g036721	SF144 - AQUAPORIN NIP1-1-RELATED		W	V	A	R	109	N	P	A	V	T	I	A	L	A	I	F	R	Q	F	K	R	R	Q	V	P	L	Y	I	V	A	Q	V	V	G	S	L	L	A	S	G	T	L	S	L	M	L
Csinensis	orange1.1g038895	SF102 - AQUAPORIN NIP5-1-RELATED		H	I	G	R	111	N	P	A	V	T	L	G	L	A	V	G	G	N	I	T	I	L	T	G	I	F	Y	W	I	A	Q	C	L	G	S	I	V	A	C	L	L	L	Q	F	V	T
Csinensis	orange1.1g039196	SF30 - AQUAPORIN TIP3-1-RELATED		A	V	G	R	108	N	P	A	V	T	I	A	F	A	V	V	G	H	F	P	L	S	K	V	P	F	Y	I	M	A	Q	T	A	G	S	V	L	G	T	Y	I	G	I	L	V	Y
Csinensis	orange1.1g040755	SF142 - AQUAPORIN TRANSPORTER // SUBFAMILY NOT NAMED		W	V	A	R	109	N	P	A	V	T	I	T	F	A	I	F	R	H	F	P	R	K	Q	V	P	I	Y	I	V	A	Q	L	L	G	S	V	L	A	S	G	S	L	Y	L	I	F
Csinensis	orange1.1g040981	SF144 - AQUAPORIN NIP1-1-RELATED		W	V	A	R	109	N	P	G	V	T	I	A	L	A	I	F	R	Q	F	K	W	R	Q	V	P	L	Y	I	V	A	Q	V	V	G	S	L	L	A	S	G	T	L	S	L	M	L
Csinensis	orange1.1g046511	SF30 - AQUAPORIN TIP3-1-RELATED		-	I	G	R	108	N	P	S	L	T	I	A	F	A	A	L	R	H	F	P	W	V	Q	V	P	A	Y	I	M	A	Q	V	S	A	S	I	C	A	S	F	A	L	K	A	V	F
CsubellipsoideaC-169	e_gw1.9.302.1	(1 of 2) K09872 - aquaporin PIP (PIP) (PAC:27388587)		F	H	C	R	118	N	P	A	V	S	V	A	F	W	L	A	G	K	I	S	A	L	R	A	V	L	Y	I	V	C	Q	C	L	G	A	C	A	G	S	A	L	V	L	A	I	D
CsubellipsoideaC-169	estExt_Genemark1.C_220071	(1 of 1) K09869 - aquaporin-8 (AQP8) (PAC:27387773)		M	M	M	R	114	N	P	M	V	T	A	T	F	V	A	T	K	A	M	A	L	K	L	G	V	A	Y	I	I	A	Q	V	L	G	G	V	V	G	A	A	A	A	F	S	S	L
CsubellipsoideaC-169	fgenesh1_pg.19_#_137	(1 of 1) K09873 - aquaporin TIP (TIP) (PAC:27388293)		S	T	A	R	123	N	P	A	I	T	L	A	A	T	L	S	G	H	F	N	Y	V	T	S	I	V	Y	I	I	A	Q	I	V	G	A	A	I	G	A	M	L	Q	V	A	L	V
CsubellipsoideaC-169	Genemark1.519_g	(1 of 2) K09872 - aquaporin PIP (PIP) (PAC:27389449)		F	H	C	R	118	N	P	A	V	T	F	G	M	F	V	A	R	K	I	S	V	L	R	A	V	L	Y	M	V	A	Q	C	L	G	A	C	T	G	A	G	L	V	R	A	I	D
CsubellipsoideaC-169	gw1.2.477.1	(1 of 2) PTHR19139:SF180 - AQUAPORIN-1 (PAC:27393471)		N	A	A	R	115	N	P	A	V	T	L	A	N	C	L	T	G	H	M	S	W	G	R	G	G	L	Y	M	I	A	Q	L	L	G	G	I	F	G	A	L	I	E	S	G	L	L
Czofingiensisearly-release	Cz02g27020	(1 of 3) PTHR19139//PTHR19139:SF147 - AQUAPORIN TRANSPORTER // SUBFAMILY NOT NAMED (PAC:38246727)		Y	T	-	R	M	P	K	A	I	N	A	H	A	V	F	A	F	S	W	F	A	V	P	G	C	L	V	A	L	T	S	L	M	S	V	R	Q	V	S	H	S	N	V	S	R	A
Czofingiensisearly-release	Cz03g15150	(1 of 5) PTHR19139:SF180 - AQUAPORIN-1 (PAC:38241508)		-	L	S	F	115	N	P	A	V	T	L	A	A	G	L	S	G	H	M	G	W	A	R	A	A	L	Y	I	L	A	Q	V	L	G	A	I	A	G	V	A	L	Q	V	L	I	T
Czofingiensisearly-release	Cz05g31250	(1 of 3) KOG0223 - Aquaporin (major intrinsic protein family) (PAC:38242615)		N	S	A	R	109	N	P	A	V	T	I	A	T	L	I	T	G	H	T	S	I	A	R	G	L	A	Y	V	V	A	Q	I	A	G	A	V	V	A	A	A	L	H	I	A	L	I
Czofingiensisearly-release	Cz07g07240	(1 of 3) KOG0223 - Aquaporin (major intrinsic protein family) (PAC:38245987)		N	A	A	R	120	N	P	A	V	T	F	S	L	M	C	T	G	H	M	K	W	W	K	G	L	L	Y	M	I	V	Q	I	L	G	S	I	F	G	S	L	I	Y	T	G	L	I
Czofingiensisearly-release	Cz09g23310	(1 of 5) PTHR19139:SF180 - AQUAPORIN-1 (PAC:38238238)		K	A	A	R		F	G	W	E	A	M	M	T	F	T	L	I	S	C	V	Y	A	C	G	I	A	K	P	G	H	G	S	L	T	P	L	A	V	G	L	S	L	L	A	C	A
Dcarota	DCAR_002095	SF144 - AQUAPORIN NIP1-1-RELATED		A	I	G	R	108	N	P	S	L	T	I	A	F	A	A	L	R	H	F	P	W	V	H	V	P	A	Y	I	A	A	Q	V	S	G	S	I	C	A	S	F	A	L	K	G	V	F
Dcarota	DCAR_002275	SF170 - AQUAPORIN NIP6-1		H	I	G	R	111	N	P	A	V	T	F	G	L	A	V	G	G	N	I	T	L	I	T	G	F	F	Y	W	I	A	Q	L	L	G	A	T	V	A	S	F	L	L	I	F	V	T
Dcarota	DCAR_003970	SF30 - AQUAPORIN TIP3-1-RELATED		-	V	A	R	85	A	Q	V	A	G	S	T	L	A	S	G	T	L	R	L	I	F	N	G	K	Q	D	V	F	P	G	T	L	P	S	G	S	D	L	Q	S	F	V	L	E	F
Dcarota	DCAR_003972	SF52 - AQUAPORIN TIP1-1		W	V	A	R	109	N	P	A	V	T	I	A	F	A	S	C	K	R	F	P	L	K	Q	V	P	P	Y	I	I	A	Q	V	A	G	S	T	L	A	S	G	T	L	R	L	I	F
Dcarota	DCAR_004963	SF102 - AQUAPORIN NIP5-1-RELATED		H	I	G	R	111	N	P	A	V	T	L	G	L	A	V	G	G	N	I	T	I	I	T	G	L	F	Y	W	I	A	Q	L	L	G	S	T	A	A	C	F	L	L	K	F	V	T
Dcarota	DCAR_005175	SF102 - AQUAPORIN NIP5-1-RELATED		W	V	A	R	109	N	P	A	V	T	L	A	F	A	S	V	N	R	F	P	W	K	E	V	P	A	Y	I	A	A	Q	I	L	G	G	T	L	A	S	G	T	L	R	L	L	F
Dcarota	DCAR_006482	SF171 - AQUAPORIN NIP7-1-RELATED		W	V	A	R	109	N	P	A	I	T	V	T	F	A	I	F	R	R	F	P	W	K	Q	V	P	F	Y	V	A	A	Q	V	A	G	S	T	L	A	S	G	T	V	R	L	V	F
Dcarota	DCAR_006837	SF134 - AQUAPORIN TIP2-3-RELATED		H	I	G	R	111	N	P	A	V	T	F	G	L	A	V	G	G	H	I	T	V	I	T	G	F	L	Y	W	I	A	Q	L	L	G	A	A	A	A	S	Y	L	L	I	Y	V	T
Dcarota	DCAR_007576	SF52 - AQUAPORIN TIP1-1		H	I	G	R	111	N	P	A	V	T	F	G	L	A	V	G	G	Q	I	T	I	L	T	G	V	F	Y	W	I	A	Q	L	A	G	S	V	V	A	C	Y	L	L	K	V	V	T
Dcarota	DCAR_007716	SF142 - AQUAPORIN TRANSPORTER // SUBFAMILY NOT NAMED		H	I	A	R	111	N	P	A	V	T	L	G	L	C	V	G	G	H	I	T	V	V	R	S	I	L	Y	W	I	D	Q	C	L	A	S	V	A	A	C	A	L	L	K	Y	L	T
Dcarota	DCAR_008498	SF142 - AQUAPORIN TRANSPORTER // SUBFAMILY NOT NAMED		H	I	G	R	111	N	P	A	V	T	F	G	L	A	V	G	G	N	I	T	L	I	T	G	F	F	Y	W	I	A	Q	L	L	G	A	T	V	A	S	F	L	L	I	F	V	T
Dcarota	DCAR_008738	SF99 - AQUAPORIN TIP2-1		W	V	A	R	112	N	P	A	V	T	I	G	L	A	A	A	R	R	F	P	F	K	L	V	P	M	Y	V	L	S	Q	L	L	S	A	I	L	A	C	L	T	L	R	V	L	F
Dcarota	DCAR_011688	DCAR_002095 hypothetical protein		H	V	A	R	111	N	P	A	V	T	F	G	A	L	V	G	G	R	I	S	V	M	R	A	V	L	Y	W	V	G	Q	L	L	G	A	V	V	A	S	L	L	L	R	F	S	T
Dcarota	DCAR_021454	DCAR_002275 hypothetical protein		W	V	A	R	111	N	P	A	V	T	I	T	Q	S	L	F	S	P	F	S	F	P	W	K	E	A	P	V	Y	I	L	S	Q	L	V	G	S	L	L	A	S	G	T	L	A	L
Dcarota	DCAR_023234	DCAR_003970 hypothetical protein		N	V	A	R	111	N	P	A	I	T	L	G	A	L	V	G	G	R	L	S	L	V	R	A	I	Y	Y	W	L	G	Q	L	L	G	A	V	I	A	S	L	L	L	R	F	S	T
Dcarota	DCAR_025376	DCAR_003972 hypothetical protein	6	G	S	G	R	108	N	P	A	V	T	L	A	F	A	A	F	R	H	L	P	W	S	F	V	P	V	Y	V	L	G	Q	L	T	G	A	L	S	A	A	F	T	L	R	V	I	L
Dcarota	DCAR_025576	DCAR_004963 hypothetical protein		T	I	A	R	108	N	P	A	V	T	I	A	F	A	A	L	K	H	F	P	W	K	Q	V	P	V	Y	I	G	T	Q	V	L	A	S	L	C	A	A	F	A	L	Q	V	I	F
Dcarota	DCAR_027164	DCAR_005175 hypothetical protein		A	V	A	R	108	N	P	A	V	T	I	A	F	A	A	S	G	P	F	P	W	S	K	V	P	L	Y	I	L	A	Q	I	V	G	S	V	A	A	A	F	I	G	K	L	V	Y
Dcarota	DCAR_027677	DCAR_006482 hypothetical protein		H	I	A	V	111	N	P	A	V	T	F	G	A	F	V	G	G	N	I	T	L	L	R	A	I	I	Y	W	I	G	Q	L	L	G	A	V	V	A	C	L	L	L	S	S	A	T
Dcarota	DCAR_027966	DCAR_006837 hypothetical protein		W	V	A	R	109	N	P	A	V	T	I	A	F	A	S	V	N	R	F	P	W	K	E	V	P	A	Y	V	A	A	Q	I	L	A	A	T	L	A	S	G	S	H	R	L	L	F
Dcarota	DCAR_029982	DCAR_007576 hypothetical protein		A	I	G	R	108	N	P	S	L	T	I	A	F	A	A	L	R	H	F	P	W	L	Q	V	P	A	Y	I	A	A	Q	V	S	A	S	I	C	A	S	F	A	L	K	G	V	F
Egrandis	Eucgr.C02914	DCAR_007716 hypothetical protein		H	I	A	R	111	N	P	A	V	T	L	G	L	L	F	G	G	H	I	T	V	V	R	S	V	L	Y	M	I	D	Q	L	L	A	S	A	A	A	S	F	L	L	Q	Y	L	T
Egrandis	Eucgr.D00421	DCAR_008498 hypothetical protein		W	V	A	R	109	N	P	A	V	T	I	A	F	A	V	T	R	R	F	P	L	K	Q	V	P	A	Y	V	L	A	Q	L	I	G	S	T	L	A	A	G	T	L	R	L	L	F
Egrandis	Eucgr.D00422	DCAR_008738 hypothetical protein		W	V	A	R	109	N	P	A	V	T	I	A	F	A	V	T	R	R	F	P	L	K	Q	V	P	A	Y	V	L	A	Q	L	I	G	S	T	L	A	A	G	T	L	R	L	L	F
Egrandis	Eucgr.D00423	DCAR_011688 hypothetical protein		W	V	G	R	109	N	P	A	V	T	I	A	F	A	V	T	R	R	F	P	L	K	Q	V	P	A	Y	V	L	A	Q	Q	L	G	S	T	L	A	A	G	T	L	R	L	L	F
Egrandis	Eucgr.D02090	AQUAPORIN TIP2-3-RELATED		H	I	G	R	110	N	P	A	V	T	F	G	L	A	V	G	G	N	I	T	I	L	T	G	I	F	Y	W	I	A	Q	C	L	G	S	I	V	A	C	L	L	L	K	F	V	T
Egrandis	Eucgr.D02548	DCAR_021454 hypothetical protein		A	I	G	R	108	N	P	S	L	T	I	A	F	A	A	L	R	H	F	P	W	T	Q	V	P	A	Y	I	A	A	Q	V	S	A	S	I	C	A	S	F	A	L	K	G	V	F
Egrandis	Eucgr.E02324	DCAR_023234 hypothetical protein		W	V	A	R	109	N	P	A	V	T	I	A	F	A	T	C	R	R	F	P	W	N	E	V	L	P	Y	I	T	A	Q	V	I	G	S	T	L	A	C	G	T	L	R	L	L	F
Egrandis	Eucgr.E02325	DCAR_025376 hypothetical protein		W	V	A	R	109	N	P	A	V	T	I	A	F	A	T	C	R	R	F	P	W	N	Q	V	L	P	Y	I	S	A	Q	V	I	G	S	T	L	A	C	G	T	L	R	L	L	F
Egrandis	Eucgr.E02326	DCAR_025576 hypothetical protein		W	V	A	R	115	N	P	A	V	T	I	A	F	A	T	C	R	R	F	P	W	N	Q	V	R	P	Y	L	F	G	S	A	P	Y	N	R	A	S	I	G	S	T	L	A	C	G
Egrandis	Eucgr.E02327	DCAR_027164 hypothetical protein		W	V	A	R	109	N	P	A	V	T	I	A	F	A	T	C	R	R	F	P	W	N	Q	V	L	P	Y	I	T	A	Q	V	I	G	S	T	L	A	C	G	T	L	R	L	L	F
Egrandis	Eucgr.E02616	DCAR_027677 hypothetical protein		W	V	A	R	109	N	P	A	V	T	I	A	F	A	T	C	R	R	F	P	W	N	Q	V	L	P	Y	I	T	A	Q	V	I	G	S	T	L	A	C	G	T	L	R	L	L	F
Egrandis	Eucgr.E02836	DCAR_027966 hypothetical protein		W	V	A	R	109	N	P	A	V	T	I	A	F	A	T	C	K	R	F	P	W	K	Q	V	P	P	Y	I	L	A	Q	I	L	G	S	T	L	A	N	G	T	L	R	L	L	F
Egrandis	Eucgr.E02838	DCAR_029982 hypothetical protein		W	-	-	-	1m	N	P	A	V	T	I	A	F	A	T	C	K	R	F	P	W	K	Q	V	P	P	Y	I	L	A	Q	V	L	G	S	T	L	A	N	G	T	L	R	M	L	F
Egrandis	Eucgr.F02826	SF165 - AQUAPORIN TRANSPORTER // SUBFAMILY NOT NAMED		W	V	A	R	109	N	P	A	V	T	I	T	L	A	A	F	R	R	F	P	F	W	E	V	P	L	Y	I	A	A	Q	L	T	G	S	I	L	A	S	A	T	L	A	G	I	L
Egrandis	Eucgr.F03054	Eucgr.D00421.1.p (1 of 16) K09874 - aquaporin NIP (NIP)		H	I	G	R	111	N	P	A	V	T	F	G	L	A	L	G	G	Q	I	T	I	L	T	G	I	F	Y	W	I	A	Q	L	V	G	A	I	V	A	C	L	L	L	K	V	V	T
Egrandis	Eucgr.G02188	Eucgr.D00422.1.p (1 of 16) K09874 - aquaporin NIP (NIP)		W	V	A	R	109	N	P	A	V	T	V	T	F	A	I	F	R	H	F	P	Y	T	Q	V	P	L	Y	V	V	A	Q	L	L	G	S	I	L	A	S	G	T	L	Y	L	L	F
Egrandis	Eucgr.H03586	SF102 - AQUAPORIN NIP5-1-RELATED		A	V	-	-	108	N	P	A	I	T	I	A	F	A	I	Y	G	H	F	P	W	S	R	V	P	L	Y	I	I	A	Q	L	T	G	S	V	L	A	T	Y	V	G	A	M	V	Y
Egrandis	Eucgr.J00051	SF144 - AQUAPORIN NIP1-1-RELATED		H	I	A	V	111	N	P	A	V	T	F	G	A	F	L	G	G	N	I	T	L	L	R	G	I	L	Y	W	I	A	Q	L	L	G	S	V	V	A	C	L	L	L	K	F	A	T
Egrandis	Eucgr.J01345	Eucgr.E02325.1.p (1 of 16) K09874 - aquaporin NIP (NIP)		G	S	-	-	1m	N	P	A	V	T	F	A	F	A	A	V	R	H	F	P	W	N	Q	V	P	L	Y	A	A	A	Q	L	T	G	A	V	S	A	A	F	S	L	R	V	L	L
Egrandis	Eucgr.J02074	Eucgr.E02326.1.p (1 of 16) K09874 - aquaporin NIP (NIP)		H	I	A	V	111	N	P	A	V	T	F	G	A	F	V	G	G	H	I	T	L	A	R	S	V	M	Y	W	I	A	Q	C	A	G	S	V	V	A	C	L	L	L	K	F	A	T
Egrandis	Eucgr.J03103	Eucgr.E02327.1.p (1 of 16) K09874 - aquaporin NIP (NIP)		S	I	A	R	110	N	P	A	L	T	I	S	F	A	A	L	K	H	F	P	W	K	H	V	P	V	Y	I	G	A	Q	A	V	A	S	L	C	A	A	F	A	L	K	G	I	F
Egrandis	Eucgr.K02339	Eucgr.E02616.1.p (1 of 16) K09874 - aquaporin NIP (NIP)		H	I	A	L	111	N	P	A	V	T	L	G	A	L	V	G	G	R	I	S	F	I	R	A	I	Y	Y	W	V	A	Q	L	L	G	A	I	L	A	S	L	L	L	R	L	V	T
Egrandis	Eucgr.L00814	Eucgr.E02836.1.p (1 of 16) K09874 - aquaporin NIP (NIP)		W	V	A	R	109	N	P	A	V	T	I	A	F	A	T	C	K	R	F	P	W	K	Q	V	P	P	Y	I	L	A	Q	V	L	G	S	T	L	A	N	G	T	L	R	L	L	F
Egrandis	Eucgr.L03254	SF144 - AQUAPORIN NIP1-1-RELATED		H	I	A	L	111	N	P	A	V	T	L	G	A	L	V	G	G	R	I	S	F	I	R	A	I	Y	Y	W	V	A	Q	L	L	G	A	I	L	A	S	L	L	L	R	L	V	T
Esalsugineum	Thhalv10001007	SF134 - AQUAPORIN TIP2-3-RELATED		H	I	G	R	111	N	P	A	V	T	L	G	L	A	V	G	G	N	I	T	L	I	T	G	F	L	Y	W	I	A	Q	C	L	G	S	I	V	A	C	L	L	L	V	F	V	T
Esalsugineum	Thhalv10002084	SF143 - AQUAPORIN TRANSPORTER // SUBFAMILY NOT NAMED		H	I	A	R	111	N	P	A	V	T	I	G	L	L	F	G	G	H	I	T	V	F	R	A	F	L	Y	W	I	D	Q	L	L	A	S	S	A	A	C	F	L	L	S	Y	L	T
Esalsugineum	Thhalv10008205	SF144 - AQUAPORIN NIP1-1-RELATED		W	I	A	R	116	N	P	A	V	S	I	A	F	A	S	S	K	K	F	P	F	K	Q	V	P	A	Y	I	A	A	Q	V	L	G	S	T	L	A	A	A	A	L	R	L	V	F
Esalsugineum	Thhalv10008480	SF30 - AQUAPORIN TIP3-1-RELATED		H	M	A	R	111	N	P	A	V	T	L	G	A	L	F	G	G	R	I	S	V	I	R	A	V	Y	Y	W	I	A	Q	L	L	G	A	I	L	A	C	L	L	L	R	L	A	T
Esalsugineum	Thhalv10011730	SF99 - AQUAPORIN TIP2-1		H	I	G	R	111	N	P	A	V	T	F	G	L	V	L	G	G	K	L	K	I	V	T	G	L	V	Y	W	V	A	Q	L	L	G	S	T	V	A	C	F	L	L	K	F	T	T
Esalsugineum	Thhalv10017039	SF144 - AQUAPORIN NIP1-1-RELATED		W	V	A	R	116	N	P	A	V	T	I	A	L	A	S	T	Q	R	F	P	L	H	H	V	P	A	Y	L	T	V	Q	V	I	G	S	T	L	A	S	A	T	L	R	L	L	F
Esalsugineum	Thhalv10018924	SF170 - AQUAPORIN NIP6-1		A	I	A	R	108	N	P	A	V	T	I	A	F	A	A	L	K	H	F	P	W	K	H	V	P	V	Y	I	G	A	Q	I	M	A	S	V	C	A	A	F	A	L	K	A	V	F
Esalsugineum	Thhalv10019492	SF30 - AQUAPORIN TIP3-1-RELATED		H	T	A	R	111	N	P	A	V	T	F	G	A	L	I	G	G	R	L	S	A	I	R	A	I	Y	Y	W	I	A	Q	L	L	G	A	I	L	A	C	L	L	L	R	L	S	T
Esalsugineum	Thhalv10021303	SF99 - AQUAPORIN TIP2-1		H	I	G	R	111	N	P	A	V	T	F	G	L	A	L	G	G	Q	I	T	L	I	T	G	V	F	Y	W	I	A	Q	L	L	G	S	T	A	A	C	F	L	L	K	F	V	T
Esalsugineum	Thhalv10021311	SF171 - AQUAPORIN NIP7-1-RELATED		A	V	G	R	109	N	P	S	I	T	I	A	F	A	V	F	G	G	F	P	W	S	Q	V	P	L	Y	I	T	A	Q	T	L	G	A	T	A	A	T	L	V	G	V	S	V	Y
Esalsugineum	Thhalv10025855	SF144 - AQUAPORIN NIP1-1-RELATED		W	V	A	R	116	N	P	A	V	T	I	A	F	A	S	C	R	R	F	P	L	K	Q	V	P	A	Y	V	I	S	Q	L	I	G	S	T	L	A	A	A	T	L	R	L	L	F
Esalsugineum	Thhalv10026069	SF134 - AQUAPORIN TIP2-3-RELATED		H	I	G	R	111	N	P	A	V	T	L	G	L	A	V	G	G	N	I	T	I	I	T	G	F	F	Y	W	I	A	Q	C	L	G	S	I	V	A	C	L	L	L	V	F	V	T
Esalsugineum	Thhalv10027876	SF181 - AQUAPORIN NIP4-1-RELATED		W	V	A	R	109	N	P	A	V	T	V	T	F	A	I	F	R	R	F	P	W	Y	Q	V	P	L	Y	I	G	A	Q	L	T	G	S	L	L	A	S	L	T	L	R	L	M	F
Esalsugineum	Thhalv10028080	SF181 - AQUAPORIN NIP4-1-RELATED		W	V	A	R	109	N	P	A	V	T	F	T	F	A	I	F	R	R	F	P	W	Y	Q	V	P	L	Y	I	G	A	Q	L	V	G	S	L	L	A	S	L	T	L	R	L	M	F
Esalsugineum	Thhalv10028303	SF181 - AQUAPORIN NIP4-1-RELATED		W	V	A	R	109	N	P	A	V	T	I	T	F	A	I	F	R	R	F	P	W	Y	Q	V	P	S	Y	I	G	A	Q	L	A	G	S	L	L	A	S	L	T	L	R	L	M	F
Esalsugineum	Thhalv10028842	SF102 - AQUAPORIN NIP5-1-RELATED		A	I	G	R	108	N	P	S	L	T	I	A	F	A	A	L	R	H	F	P	W	S	H	V	P	A	Y	I	A	A	Q	V	S	A	S	I	C	A	S	F	A	L	K	A	V	F
Fvesca	gene00277-v1.0-hybrid	SF102 - AQUAPORIN NIP5-1-RELATED		W	V	A	R	109	N	P	A	V	T	I	A	F	A	T	T	K	R	F	P	L	K	Q	V	P	P	Y	V	V	A	Q	V	L	G	S	T	L	A	S	G	T	L	R	L	I	F
Fvesca	gene01819-v1.0-hybrid	SF142 - AQUAPORIN TRANSPORTER // SUBFAMILY NOT NAMED		A	I	G	R	108	N	P	S	L	T	I	A	F	A	C	L	R	H	F	P	W	T	Q	V	P	A	Y	I	A	A	Q	V	S	A	S	I	C	A	C	F	A	L	K	G	V	Y
Fvesca	gene03789-v1.0-hybrid	SF144 - AQUAPORIN NIP1-1-RELATED		G	S	G	R	1m	N	P	A	R	T	I	G	P	A	L	A	S	A	Y	Y	N	G	I	W	I	C	M	V	G	P	V	I	G	T	L	L	G	A	W	S	Y	S	F	I	R	M
Fvesca	gene03812-v1.0-hybrid	SF171 - AQUAPORIN NIP7-1-RELATED	10	G	S	G	R	109	N	P	A	V	T	L	A	F	S	A	V	R	H	F	P	W	K	Q	V	P	I	Y	A	V	A	Q	L	T	G	S	I	S	A	S	F	T	L	S	I	L	L
Fvesca	gene03813-v1.0-hybrid	SF170 - AQUAPORIN NIP6-1		G	S	-	-	1m	N	P	A	V	T	L	A	F	A	A	V	R	H	F	P	W	K	Q	V	P	I	Y	A	V	A	Q	L	T	G	S	I	S	A	S	F	T	L	S	I	L	L
Fvesca	gene04461-v1.0-hybrid	SF52 - AQUAPORIN TIP1-1	6	G	S	G	R	108	N	P	A	V	T	L	A	F	A	T	F	R	H	F	P	W	K	Q	V	P	V	Y	A	L	A	Q	L	I	G	S	I	S	A	S	F	A	V	S	A	L	L
Fvesca	gene04463-v1.0-hybrid	SF99 - AQUAPORIN TIP2-1	6	G	S	G	R	108	N	P	A	V	T	L	A	F	A	A	V	R	H	F	P	W	K	Q	V	P	I	Y	A	V	A	Q	L	T	G	S	I	S	A	S	F	T	L	S	M	L	L
Fvesca	gene05927-v1.0-hybrid	SF143 - AQUAPORIN TRANSPORTER // SUBFAMILY NOT NAMED		A	V	G	R	108	N	P	A	V	T	V	A	F	A	T	L	G	H	F	P	W	S	R	V	P	L	Y	T	M	A	Q	T	L	G	S	V	L	A	A	L	V	G	K	L	V	Y
Fvesca	gene08828-v1.0-hybrid	SF99 - AQUAPORIN TIP2-1		H	I	A	R	111	N	P	A	V	T	L	G	L	L	A	G	G	H	I	T	L	F	R	S	V	L	Y	W	I	D	Q	L	L	A	A	A	A	S	C	Y	L	L	K	Y	L	T
Fvesca	gene08914-v1.0-hybrid	SF181 - AQUAPORIN NIP4-1-RELATED		H	I	G	R	110	N	P	A	V	T	F	G	L	A	I	G	G	N	I	T	I	L	T	G	I	F	Y	W	I	A	Q	L	L	G	S	I	V	A	C	F	L	L	K	F	V	T
Fvesca	gene08966-v1.0-hybrid	SF144 - AQUAPORIN NIP1-1-RELATED		H	I	A	R	111	N	P	A	V	T	F	G	A	L	I	G	G	R	I	S	V	V	R	A	F	Y	Y	W	V	A	Q	L	L	G	A	I	V	A	S	L	V	L	R	L	V	T
Fvesca	gene09792-v1.0-hybrid	SF30 - AQUAPORIN TIP3-1-RELATED		H	I	A	V	111	N	P	A	V	T	F	G	A	F	V	G	G	N	I	S	L	L	R	G	I	L	Y	W	I	A	Q	L	L	G	S	T	V	A	C	L	L	L	K	F	V	T
Fvesca	gene13973-v1.0-hybrid	SF144 - AQUAPORIN NIP1-1-RELATED		H	I	A	V	112	N	P	A	V	T	F	G	A	F	L	G	G	N	I	T	L	V	R	S	I	L	Y	W	I	A	Q	L	L	G	S	V	V	A	C	L	L	L	K	F	A	T
Fvesca	gene14275-v1.0-hybrid	SF102 - AQUAPORIN NIP5-1-RELATED		H	I	A	V	112	N	P	A	V	T	F	G	L	F	L	G	G	N	I	T	L	I	R	G	I	L	Y	W	I	A	Q	L	L	G	S	V	V	A	C	L	L	L	K	L	A	T
Fvesca	gene15857-v1.0-hybrid	SF142 - AQUAPORIN TRANSPORTER // SUBFAMILY NOT NAMED		T	I	A	R	108	N	P	A	V	T	I	A	F	A	A	L	K	H	F	S	W	K	L	V	P	V	Y	I	G	A	Q	V	L	A	S	M	C	S	A	F	A	L	K	V	I	F
Fvesca	gene23793-v1.0-hybrid	SF142 - AQUAPORIN TRANSPORTER // SUBFAMILY NOT NAMED		W	V	A	R	109	N	P	A	V	T	I	A	F	A	T	T	K	R	F	P	W	K	Q	V	P	P	Y	V	V	A	Q	V	L	G	S	T	L	A	S	G	T	L	R	L	I	F
Fvesca	gene23794-v1.0-hybrid	SF142 - AQUAPORIN TRANSPORTER // SUBFAMILY NOT NAMED		W	V	A	R	109	N	P	A	V	T	I	A	F	A	A	T	K	R	F	P	W	K	Q	V	L	P	Y	I	A	A	Q	V	F	G	S	I	L	A	S	G	T	L	R	L	I	F
Fvesca	gene23795-v1.0-hybrid	SF142 - AQUAPORIN TRANSPORTER // SUBFAMILY NOT NAMED		W	V	A	R	26	N	P	A	V	T	L	A	F	A	I	I	H	R	F	P	W	K	E	M	R	K	F	L	E	L	Y	V	L	A	R	K	H	F	D	A	S	K	W	P	L	A
Fvesca	gene24303-v1.0-hybrid	SF142 - AQUAPORIN TRANSPORTER // SUBFAMILY NOT NAMED		S	I	A	R	108	N	P	S	V	T	V	A	F	A	A	F	R	H	F	P	W	S	Q	V	P	L	Y	I	T	A	Q	V	S	A	S	I	S	A	S	F	A	L	K	S	V	F
Fvesca	gene25767-v1.0-hybrid	SF171 - AQUAPORIN NIP7-1-RELATED		H	I	G	R	111	N	P	A	V	T	F	G	L	A	L	G	G	Q	I	T	I	L	T	G	I	F	Y	W	I	A	Q	L	A	G	A	I	V	A	C	F	I	L	K	F	V	T
Fvesca	gene26700-v1.0-hybrid	AQUAPORIN TRANSPORTER // SUBFAMILY NOT NAMED		H	I	A	V	110	N	P	A	V	T	F	G	A	F	L	G	G	N	I	T	L	L	R	A	S	L	Y	W	I	A	Q	L	L	G	S	V	V	A	C	L	L	L	K	F	A	T
Fvesca	gene30028-v1.0-hybrid	SF52 - AQUAPORIN TIP1-1		W	A	A	R	110	N	P	A	V	T	I	A	L	A	A	A	R	K	F	P	S	K	H	V	P	M	Y	A	L	S	Q	M	M	G	A	I	L	A	S	L	T	L	R	L	L	F
Ghirsutumearly-release	Gohir.A03G121600	(1 of 2) PTHR19139:SF181 - AQUAPORIN NIP4-1-RELATED (PAC:38106835)		W	V	A	R	109	N	P	A	V	T	I	T	F	C	I	F	R	R	F	P	M	K	Q	V	P	V	Y	V	V	A	Q	L	L	G	S	I	L	A	S	E	T	L	T	L	V	W
Ghirsutumearly-release	Gohir.A06G198700	(1 of 5) PTHR19139:SF144 - AQUAPORIN NIP1-1-RELATED (PAC:38126932)		W	V	A	R	109	N	P	A	V	T	I	A	F	A	T	C	K	T	F	P	L	K	Q	V	P	F	Y	I	S	A	Q	V	V	G	S	T	M	A	A	G	T	L	R	L	L	F
Ghirsutumearly-release	Gohir.A08G107100	(1 of 2) PTHR19139:SF102 - AQUAPORIN NIP5-1-RELATED (PAC:38156862)		A	I	G	R	108	N	P	S	L	T	I	A	F	A	A	C	R	H	F	P	W	T	Q	V	P	A	Y	I	A	A	Q	V	S	A	S	I	C	A	S	F	A	L	K	G	V	F
Ghirsutumearly-release	Gohir.A11G069400	(1 of 2) PTHR19139//PTHR19139:SF142 - AQUAPORIN TRANSPORTER // SUBFAMILY NOT NAMED (PAC:38084194)	5	G	S	G	R	108	N	P	A	V	T	L	A	F	A	A	V	R	H	F	P	W	K	Q	V	P	F	Y	G	A	A	Q	L	T	G	A	I	S	A	S	F	T	L	R	V	L	L
Ghirsutumearly-release	Gohir.D02G144500	(1 of 2) PTHR19139:SF181 - AQUAPORIN NIP4-1-RELATED (PAC:38090858)		W	V	A	R	109	N	P	A	V	T	I	T	F	C	I	F	R	R	F	P	M	K	Q	V	P	V	Y	V	V	A	Q	L	L	G	S	I	L	A	S	E	T	L	T	L	V	W
Ghirsutumearly-release	Gohir.D08G118100	(1 of 2) PTHR19139:SF102 - AQUAPORIN NIP5-1-RELATED (PAC:38131819)		A	I	G	R	108	N	P	S	L	T	I	A	F	A	A	C	R	H	F	P	W	T	Q	V	P	A	Y	I	A	A	Q	V	S	A	S	I	C	A	S	F	A	L	K	G	V	F
Ghirsutumearly-release	Gohir.D11G073400	(1 of 2) PTHR19139//PTHR19139:SF142 - AQUAPORIN TRANSPORTER // SUBFAMILY NOT NAMED (PAC:38081630)	6	G	S	G	R	108	N	P	A	V	T	L	A	F	A	A	V	R	H	F	P	W	K	Q	V	P	F	Y	G	A	A	Q	L	T	G	A	I	S	A	S	F	T	L	R	I	L	L
Gmax	Glyma.01G208200	SF134 - AQUAPORIN TIP2-3-RELATED		H	I	G	R	110	N	P	A	V	T	F	G	L	A	I	G	G	N	I	T	L	I	T	G	F	L	Y	W	I	A	Q	L	L	G	S	I	V	A	C	L	L	L	N	L	I	T
Gmax	Glyma.02G094700	SF30 - AQUAPORIN TIP3-1-RELATED		H	I	A	V	111	N	P	A	V	T	F	G	A	F	I	G	G	N	I	T	L	L	R	S	I	L	Y	W	I	A	Q	L	L	G	S	V	V	A	C	I	L	L	K	S	A	T
Gmax	Glyma.02G140500	SF52 - AQUAPORIN TIP1-1		A	V	G	R	108	N	P	A	V	T	I	A	F	A	T	I	G	Q	F	P	W	L	K	V	P	V	Y	I	I	A	Q	T	V	G	S	M	S	A	T	Y	V	G	S	L	V	Y
Gmax	Glyma.02G246700	SF55 - AQUAPORIN TRANSPORTER // SUBFAMILY NOT NAMED		W	V	A	R	109	N	P	A	V	T	I	T	L	A	I	F	R	R	F	S	Y	K	E	V	P	L	Y	I	F	A	Q	L	L	G	S	I	L	A	S	G	T	L	A	L	M	L
Gmax	Glyma.04G083200	SF55 - AQUAPORIN TRANSPORTER // SUBFAMILY NOT NAMED		H	I	A	R	111	N	P	A	V	T	L	G	L	L	A	G	G	H	I	T	I	F	R	S	M	L	Y	W	I	D	Q	L	V	A	A	A	T	A	S	Y	L	L	Y	Y	L	S
Gmax	Glyma.05G162500	SF170 - AQUAPORIN NIP6-1		W	V	A	R	109	N	P	A	V	T	I	A	F	A	S	T	R	R	F	P	L	M	Q	V	P	A	Y	V	A	A	Q	L	L	G	S	T	L	A	S	G	T	L	K	L	L	F
Gmax	Glyma.05G162600	SF144 - AQUAPORIN NIP1-1-RELATED		W	V	A	R	109	N	P	A	V	T	I	A	F	A	S	T	K	R	F	P	L	K	Q	V	P	V	Y	V	V	A	Q	V	V	G	S	T	L	A	S	G	T	L	R	L	L	F
Gmax	Glyma.07G018000	SF144 - AQUAPORIN NIP1-1-RELATED		H	I	G	R	111	N	P	A	V	T	F	G	L	A	L	G	G	H	I	T	I	L	T	G	F	F	Y	W	I	A	Q	L	L	G	S	I	V	A	C	F	L	L	N	Y	V	T
Gmax	Glyma.07G024400	SF144 - AQUAPORIN NIP1-1-RELATED		S	I	S	R	119	N	P	A	V	T	I	S	F	A	V	I	K	H	M	P	W	K	N	V	P	V	Y	I	G	A	Q	V	L	A	S	V	S	A	A	F	A	L	K	L	I	F
Gmax	Glyma.07G024700	SF102 - AQUAPORIN NIP5-1-RELATED		-	I	S	R	119	Q	P	A	V	T	I	S	F	A	V	I	K	H	I	P	W	K	N	V	P	V	Y	I	G	A	Q	V	L	A	S	V	S	A	A	F	A	L	K	L	I	F
Gmax	Glyma.07G026900	SF99 - AQUAPORIN TIP2-1		-	I	S	R	107	P	A	V	T	I	S	F	A	A	I	K	H	I	P	W	K	N	V	P	L	Y	I	G	A	Q	V	L	A	S	V	S	A	A	F	A	L	K	L	I	F	H
Gmax	Glyma.07G217700	SF145 - AQUAPORIN TRANSPORTER // SUBFAMILY NOT NAMED		W	V	A	R	109	N	P	A	V	T	L	S	F	A	I	Y	R	H	F	P	L	R	L	V	P	L	Y	F	I	A	Q	V	L	G	S	F	L	A	S	G	T	L	Y	L	L	F
Gmax	Glyma.08G120100	SF134 - AQUAPORIN TIP2-3-RELATED		W	-	-	-	109	N	P	A	V	T	I	A	F	A	S	T	R	R	F	P	L	I	Q	V	P	A	Y	V	V	A	Q	L	L	G	S	I	L	A	S	G	T	L	R	L	L	F
Gmax	Glyma.08G120200	SF151 - AQUAPORIN TIP1-3		W	V	A	R	109	N	P	A	V	T	I	A	F	A	S	T	R	R	F	P	L	K	Q	V	P	V	Y	V	V	A	Q	V	V	G	S	T	L	A	S	A	T	L	R	L	L	F
Gmax	Glyma.08G203000	SF171 - AQUAPORIN NIP7-1-RELATED		H	I	G	R	111	N	P	A	V	T	F	G	L	A	L	G	G	H	I	T	I	L	T	G	F	F	Y	W	I	A	Q	L	L	G	S	I	V	A	C	F	L	L	N	Y	V	T
Gmax	Glyma.08G217400	SF181 - AQUAPORIN NIP4-1-RELATED		N	I	S	R	108	N	P	A	V	T	I	S	F	A	A	L	K	H	F	P	W	K	N	V	P	V	Y	I	G	T	Q	V	L	A	S	V	S	A	A	F	A	L	K	V	V	F
Gmax	Glyma.09G160500	Glyma.04G083200.1.p (1 of 23) K09873 - aquaporin TIP (TIP)		H	I	A	L	111	N	P	A	V	T	F	G	A	L	I	G	G	R	I	S	V	L	R	A	V	Y	Y	W	I	A	Q	I	L	G	A	I	V	A	A	L	V	L	R	L	V	T
Gmax	Glyma.09G238200	SF144 - AQUAPORIN NIP1-1-RELATED	5	G	S	G	R	108	N	P	A	V	S	L	A	F	T	A	V	R	H	L	P	W	P	Q	L	P	F	Y	I	A	A	Q	L	T	G	A	I	S	A	S	Y	T	L	R	E	L	L
Gmax	Glyma.10G033600	SF144 - AQUAPORIN NIP1-1-RELATED		A	V	G	R	108	N	P	A	V	T	I	A	F	A	T	I	G	Q	F	P	W	F	K	V	P	V	Y	I	I	A	Q	T	V	G	S	M	S	A	T	Y	I	G	S	L	V	Y
Gmax	Glyma.10G174400	SF99 - AQUAPORIN TIP2-1		-	I	A	R	111	N	P	A	V	T	F	G	A	L	L	G	G	R	I	S	V	L	R	A	V	Y	Y	W	V	A	Q	L	L	G	S	I	V	A	A	L	L	L	R	L	V	T
Gmax	Glyma.10G221100	SF170 - AQUAPORIN NIP6-1		A	I	G	R	108	N	P	S	L	T	I	A	F	A	A	F	R	H	F	P	W	T	H	V	P	A	Y	I	A	A	Q	V	S	A	S	I	C	A	C	Y	A	L	K	G	V	Y
Gmax	Glyma.10G290600	SF170 - AQUAPORIN NIP6-1		H	I	A	V	111	N	P	A	V	T	F	G	A	F	I	G	G	N	I	T	L	L	R	S	I	L	Y	W	I	A	Q	L	L	G	S	V	V	A	C	I	L	L	K	V	A	T
Gmax	Glyma.11G034000	SF170 - AQUAPORIN NIP6-1		H	I	G	R	110	N	P	A	V	T	F	G	L	A	I	G	G	N	I	T	L	I	T	G	F	L	Y	W	I	A	Q	L	L	G	S	I	V	A	C	L	L	L	N	F	I	T
Gmax	Glyma.13G089300	SF181 - AQUAPORIN NIP4-1-RELATED		S	V	A	R	96	V	P	I	Y	V	L	C	Q	M	M	G	A	T	L	V	S	Y	P	L	T	L	K	V	L	H	H	D	K	V	D	V	G	V	T	V	T	K	Y	L	S	S
Gmax	Glyma.13G224900	SF144 - AQUAPORIN NIP1-1-RELATED		W	V	A	R	109	N	P	A	V	T	I	A	H	A	T	T	K	R	F	P	L	K	Q	V	P	A	Y	V	I	A	Q	V	V	G	A	T	L	A	S	G	T	L	R	L	I	F
Gmax	Glyma.13G356000	SF144 - AQUAPORIN NIP1-1-RELATED		H	I	G	R	110	N	P	A	V	T	F	G	L	A	L	G	G	H	I	T	I	L	T	G	L	F	Y	W	I	A	Q	L	L	G	S	I	V	A	S	L	L	L	K	F	V	T
Gmax	Glyma.14G069500	SF99 - AQUAPORIN TIP2-1		W	V	A	R	109	N	P	A	V	T	I	T	L	A	I	F	R	R	F	S	Y	K	Q	V	P	L	Y	I	F	A	Q	L	L	G	S	I	L	A	S	G	T	L	A	L	M	L
Gmax	Glyma.14G109600	SF170 - AQUAPORIN NIP6-1		-	-	-	-	1m	N	P	A	V	T	I	S	F	A	A	L	K	Y	I	P	W	K	N	V	P	V	Y	I	G	A	Q	V	L	A	S	V	S	A	A	F	A	L	K	A	L	F
Gmax	Glyma.14G174300	SF30 - AQUAPORIN TIP3-1-RELATED		S	V	A	R	112	N	P	A	V	T	I	A	L	A	A	V	R	K	V	Q	F	K	L	V	P	I	Y	V	L	C	Q	M	M	G	A	T	L	A	P	L	T	L	K	V	L	Y
Gmax	Glyma.15G003900	SF142 - AQUAPORIN TRANSPORTER // SUBFAMILY NOT NAMED		T	I	G	R	108	N	P	A	V	T	I	S	F	A	A	L	K	H	F	P	W	K	H	V	P	M	Y	I	G	A	Q	V	L	A	S	I	C	A	G	F	A	L	K	G	V	Y
Gmax	Glyma.15G018100	SF171 - AQUAPORIN NIP7-1-RELATED		H	I	G	R	110	N	P	A	V	T	F	G	L	A	L	G	G	H	I	T	I	L	T	G	L	F	Y	W	I	A	Q	L	L	G	S	I	V	A	S	L	L	L	K	F	V	T
Gmax	Glyma.15G087300	SF30 - AQUAPORIN TIP3-1-RELATED		W	V	A	R	109	N	P	A	V	T	I	A	H	A	T	T	K	R	F	P	L	K	Q	V	P	A	Y	V	I	A	Q	V	V	G	A	T	L	A	S	G	T	L	R	L	I	F
Gmax	Glyma.16G210000	SF102 - AQUAPORIN NIP5-1-RELATED		H	I	A	L	111	N	P	A	V	T	F	G	A	L	I	G	G	R	I	S	V	L	R	A	V	Y	Y	W	I	A	Q	I	L	G	A	I	V	A	A	L	V	L	R	L	V	T
Gmax	Glyma.18G259500	SF151 - AQUAPORIN TIP1-3	5	G	S	-	-	108	N	P	A	V	S	L	A	F	T	A	V	R	H	L	P	W	P	Q	L	P	F	Y	V	A	A	Q	L	T	G	A	I	S	A	S	Y	T	L	R	E	L	L
Gmax	Glyma.19G035400	SF134 - AQUAPORIN TIP2-3-RELATED		H	I	G	R	110	N	P	A	V	T	F	G	L	A	L	G	G	H	I	T	I	L	T	G	L	F	Y	W	I	A	Q	L	L	G	S	I	V	A	S	L	L	L	K	F	V	T
Gmax	Glyma.20G170400	SF145 - AQUAPORIN TRANSPORTER // SUBFAMILY NOT NAMED		A	I	G	R	54	N	P	S	L	T	I	A	F	A	A	F	R	H	F	P	W	A	H	V	P	A	Y	I	A	A	Q	V	S	A	S	I	C	A	C	Y	A	L	K	G	V	G
Gmax	Glyma.20G216100	SF144 - AQUAPORIN NIP1-1-RELATED		H	I	A	R	111	N	P	A	V	T	F	G	A	L	L	G	G	R	I	S	V	L	R	A	L	Y	Y	W	V	A	Q	L	L	G	S	I	V	A	A	L	L	L	R	L	V	T
Graimondii	Gorai.002G245900	SF99 - AQUAPORIN TIP2-1		H	I	A	V	111	N	P	A	V	T	F	G	A	F	V	G	G	N	I	T	L	L	R	G	I	L	Y	W	I	A	Q	L	L	G	S	T	V	A	C	L	L	L	K	F	A	T
Graimondii	Gorai.003G064000	SF181 - AQUAPORIN NIP4-1-RELATED		H	I	G	R	111	N	P	A	V	T	F	G	L	A	L	G	G	Q	I	T	I	L	T	G	I	F	Y	W	I	A	Q	L	L	G	S	I	V	A	C	F	L	L	K	A	V	T
Graimondii	Gorai.003G171800	SF170 - AQUAPORIN NIP6-1		H	I	G	R	111	N	P	A	V	T	F	G	L	A	I	G	G	N	I	T	I	L	T	G	L	F	Y	W	V	A	Q	C	L	G	S	I	V	A	C	L	L	L	Q	F	V	T
Graimondii	Gorai.004G126900	SF145 - AQUAPORIN TRANSPORTER // SUBFAMILY NOT NAMED		A	I	G	R	108	N	P	S	L	T	I	A	F	A	A	C	R	H	F	P	W	T	Q	V	P	A	Y	I	A	A	Q	V	S	A	S	I	C	A	S	F	A	L	K	G	V	F
Graimondii	Gorai.004G197600	SF170 - AQUAPORIN NIP6-1		H	I	G	R	111	N	P	A	V	T	F	G	L	A	V	G	G	N	I	T	I	L	T	A	I	F	Y	W	I	A	Q	C	F	G	S	I	V	A	C	L	L	L	Q	F	V	T
Graimondii	Gorai.005G161900	SF99 - AQUAPORIN TIP2-1		W	V	A	R	109	N	P	A	V	T	I	T	F	C	I	F	R	R	F	P	M	K	Q	V	P	V	Y	V	V	A	Q	L	L	G	S	V	L	A	S	E	T	L	T	L	V	W
Graimondii	Gorai.006G052300	SF144 - AQUAPORIN NIP1-1-RELATED		A	V	G	R	108	N	P	A	L	T	I	A	F	A	A	F	G	Y	F	P	W	S	R	V	P	L	Y	I	L	A	Q	I	L	G	S	I	M	A	A	L	M	G	E	F	I	Y
Graimondii	Gorai.006G236300	SF30 - AQUAPORIN TIP3-1-RELATED		A	V	G	R	108	N	P	A	V	T	I	A	I	A	A	F	G	Y	F	P	W	S	R	V	P	L	Y	I	L	A	Q	I	L	G	S	V	L	A	T	L	M	G	E	F	V	Y
Graimondii	Gorai.007G078800	SF142 - AQUAPORIN TRANSPORTER // SUBFAMILY NOT NAMED		G	-	-	-	108	N	P	A	V	T	L	A	F	A	A	V	R	H	F	P	W	K	Q	V	P	F	Y	G	A	A	Q	L	T	G	A	I	S	A	S	F	T	L	R	V	L	L
Graimondii	Gorai.007G372700	SF99 - AQUAPORIN TIP2-1		H	I	A	V	111	N	P	A	V	T	F	G	A	F	V	G	G	N	I	S	L	L	R	G	I	L	Y	W	I	A	Q	L	L	G	S	T	V	A	C	L	L	L	K	F	A	T
Graimondii	Gorai.009G124500	SF102 - AQUAPORIN NIP5-1-RELATED		T	I	A	R	108	N	P	A	V	T	I	A	F	A	A	L	K	H	F	P	R	K	H	V	P	V	Y	I	G	A	Q	V	M	A	S	L	C	A	A	F	G	L	K	G	V	F
Graimondii	Gorai.009G236600	SF30 - AQUAPORIN TIP3-1-RELATED		W	-	-	R	111	N	P	A	V	T	L	A	L	A	A	G	Q	K	F	S	W	K	L	V	P	M	Y	M	V	S	Q	L	L	G	S	T	L	A	S	L	T	L	R	A	L	F
Graimondii	Gorai.009G413000	SF52 - AQUAPORIN TIP1-1		H	I	A	V	111	N	P	A	V	T	F	G	A	F	V	G	G	N	I	T	L	L	R	G	I	L	Y	W	I	A	Q	L	L	G	S	T	V	A	C	L	L	L	K	F	A	T
Graimondii	Gorai.010G107900	AQUAPORIN TRANSPORTER // SUBFAMILY NOT NAMED		H	I	A	R	110	N	P	A	V	T	L	G	L	L	F	G	G	H	I	T	V	V	R	A	I	L	Y	W	I	D	Q	L	L	A	S	S	A	A	C	I	L	L	K	Y	L	T
Graimondii	Gorai.010G162400	SF99 - AQUAPORIN TIP2-1		W	V	A	R	109	N	P	A	V	T	I	A	F	A	T	C	K	R	F	P	L	K	Q	V	P	A	Y	I	S	A	Q	V	L	G	S	T	M	A	A	G	T	L	R	L	L	F
Graimondii	Gorai.010G240400	SF134 - AQUAPORIN TIP2-3-RELATED		W	V	A	R	109	N	P	A	V	T	I	A	F	A	T	C	K	T	F	P	L	K	Q	V	P	F	Y	I	S	A	Q	V	V	G	S	T	M	A	A	G	T	L	R	L	L	F
Graimondii	Gorai.011G035800	SF102 - AQUAPORIN NIP5-1-RELATED		W	-	-	-	109	N	P	A	V	T	I	A	F	A	T	C	K	R	F	P	L	K	Q	V	P	A	Y	V	F	A	Q	V	I	G	S	T	L	A	A	G	T	L	R	L	L	F
Hannuusearly-release	HanXRQChr02g0050931	Probable aquaporin NIP2-2 (PAC:40340063)	5	G	S	G	R	108	N	P	A	V	T	F	A	F	A	T	G	G	H	F	P	W	V	Q	V	P	I	Y	A	A	A	Q	L	T	G	S	I	S	A	S	F	A	L	R	A	L	L
Hannuusearly-release	HanXRQChr08g0229901	Probable aquaporin NIP2-1 (PAC:40345108)	5	G	S	G	R	108	N	P	A	V	T	L	A	F	A	T	G	G	H	F	P	W	I	Q	V	P	I	Y	A	A	A	Q	L	T	G	S	I	S	A	S	F	A	L	R	V	L	L
Hannuusearly-release	HanXRQChr10g0288141	Putative major intrinsic protein; Aquaporin-like (PAC:40295206)	5	G	S	G	R	108	N	P	A	V	T	L	A	F	A	T	V	G	H	F	P	W	I	Q	V	P	V	Y	A	A	A	Q	L	T	G	S	I	S	A	S	F	A	L	R	V	L	L
Hannuusearly-release	HanXRQChr10g0288151	Probable aquaporin NIP2-2 (PAC:40295094)	6	G	S	G	R	108	N	P	A	V	T	L	A	F	A	T	V	G	H	F	P	W	I	Q	V	P	I	Y	A	A	A	Q	L	T	G	S	I	S	A	S	F	A	L	R	V	L	L
Hannuusearly-release	HanXRQChr10g0312221	Putative major intrinsic protein; Aquaporin-like (PAC:40297314)	5	G	S	G	R	108	N	P	A	V	T	L	A	F	A	S	I	G	H	F	P	W	I	Q	V	P	I	Y	A	T	A	Q	F	I	G	S	I	S	A	S	F	A	L	Q	I	L	L
Hannuusearly-release	HanXRQChr15g0473241	Putative major intrinsic protein; Aquaporin-like (PAC:40335518)	6	G	S	G	R	108	N	P	A	V	T	I	A	F	A	T	V	R	H	F	P	W	N	Q	V	P	L	Y	V	A	A	Q	F	T	G	S	I	S	A	S	F	A	L	R	I	M	L
Hannuusearly-release	HanXRQChr15g0473931	Putative major intrinsic protein; Aquaporin-like (PAC:40337664)	6	G	S	G	R	108	N	P	A	V	T	L	A	F	A	S	V	G	H	F	P	W	V	Q	V	P	I	Y	T	A	A	Q	F	T	G	S	I	L	A	S	F	A	L	R	I	M	L
Hvulgareearly-release	HORVU6Hr1G075850	(PAC:38501972)	6	G	S	G	R	108	N	P	A	V	T	L	A	F	A	I	F	R	H	F	P	W	I	Q	V	P	F	Y	W	A	A	Q	F	T	G	A	I	C	A	S	F	V	L	K	A	V	L
Hvulgareearly-release	HORVU7Hr1G038220	(PAC:38539169)	6	G	S	G	R	108	N	P	A	V	T	L	S	F	A	F	F	R	H	F	P	W	I	Q	V	P	F	Y	W	A	A	Q	F	T	G	A	M	C	A	A	F	V	L	R	A	V	L
Hvulgareearly-release	HORVU7Hr1G038270	(PAC:38523771)	6	G	S	G	R	108	N	P	A	V	T	L	S	F	A	C	F	R	H	F	P	W	I	Q	V	P	F	Y	W	A	A	Q	F	T	G	A	M	C	A	A	F	V	L	R	A	V	L
Kfedtschenkoi	Kaladp0008s0764	SF145 - AQUAPORIN TRANSPORTER // SUBFAMILY NOT NAMED		W	V	-	-	109	N	P	A	V	T	I	A	F	A	T	C	K	R	H	P	W	K	Q	V	P	A	Y	V	A	A	Q	V	V	G	A	T	L	A	A	G	T	L	R	L	L	F
Kfedtschenkoi	Kaladp0010s0018	SF145 - AQUAPORIN TRANSPORTER // SUBFAMILY NOT NAMED		W	M	G	R	108	N	P	A	V	T	I	A	F	A	T	C	K	R	H	P	W	K	Q	V	P	A	Y	M	A	A	Q	V	V	G	A	T	L	A	A	G	T	L	R	L	L	F
Kfedtschenkoi	Kaladp0013s0005	SF142 - AQUAPORIN TRANSPORTER // SUBFAMILY NOT NAMED		G	V	G	R	108	N	P	A	F	T	L	A	F	A	I	F	G	H	F	S	W	Y	K	V	P	F	Y	V	S	A	Q	L	L	G	S	M	A	A	T	Y	V	A	K	C	V	Y
Kfedtschenkoi	Kaladp0021s0097	SF55 - AQUAPORIN TRANSPORTER // SUBFAMILY NOT NAMED		W	V	A	R	109	N	P	A	V	T	I	A	F	A	S	V	K	R	F	P	W	M	H	V	P	I	Y	I	I	V	Q	V	L	G	S	V	L	A	S	G	T	L	R	L	V	F
Kfedtschenkoi	Kaladp0024s0651	SF171 - AQUAPORIN NIP7-1-RELATED		A	I	A	R	108	N	P	S	L	T	I	A	F	A	A	L	R	H	F	P	W	L	Q	V	P	A	Y	I	A	A	Q	V	S	A	S	I	C	A	S	F	A	L	K	G	C	F
Kfedtschenkoi	Kaladp0043s0281	SF102 - AQUAPORIN NIP5-1-RELATED		H	I	G	R	111	N	P	A	V	T	F	G	L	A	V	G	G	H	I	T	I	I	T	G	I	F	Y	W	I	A	Q	V	V	G	S	I	V	A	C	Y	L	L	K	L	A	T
Kfedtschenkoi	Kaladp0059s0290	SF144 - AQUAPORIN NIP1-1-RELATED		W	V	A	R	109	N	P	A	V	T	I	T	F	A	L	F	R	H	F	P	Y	K	H	V	P	L	Y	I	V	A	Q	V	V	G	S	I	M	A	S	G	V	L	C	L	L	L
Kfedtschenkoi	Kaladp0092s0156	SF30 - AQUAPORIN TIP3-1-RELATED		H	I	G	R	111	N	P	A	V	T	F	G	L	A	V	G	G	Q	I	T	V	L	T	G	I	F	Y	W	I	A	Q	V	V	G	S	I	V	A	C	Y	L	L	K	F	T	T
Kfedtschenkoi	Kaladp0092s0157	SF181 - AQUAPORIN NIP4-1-RELATED		H	I	G	R	111	N	P	A	V	T	L	G	L	A	L	G	G	Q	I	T	L	I	T	A	F	M	Y	A	H	F	Q	V	G	G	A	I	L	A	C	Y	A	L	K	F	V	T
Kfedtschenkoi	Kaladp0095s0213	SF170 - AQUAPORIN NIP6-1		-	S	G	R	95	F	P	W	K	Q	V	P	F	Y	A	A	A	Q	L	T	G	S	V	G	A	S	F	T	L	R	I	L	L	Y	P	I	K	H	L	G	T	T	T	P	S	G
Kfedtschenkoi	Kaladp0262s0021	SF145 - AQUAPORIN TRANSPORTER // SUBFAMILY NOT NAMED		H	T	A	R	111	N	P	A	V	T	L	G	G	L	V	G	G	R	I	S	L	M	R	A	V	Y	Y	W	I	A	Q	L	L	G	A	V	V	A	A	L	L	L	R	V	A	T
Kfedtschenkoi	Kaladp0278s0029	SF165 - AQUAPORIN TRANSPORTER // SUBFAMILY NOT NAMED		H	S	A	R	111	N	P	A	V	T	L	G	C	L	V	G	G	R	I	S	L	M	R	A	I	Y	Y	W	I	A	Q	L	L	G	A	V	V	A	A	L	L	L	R	L	A	T
Kfedtschenkoi	Kaladp1295s0012	SF144 - AQUAPORIN NIP1-1-RELATED		H	I	G	R	111	N	P	A	V	T	F	G	L	A	V	G	G	H	I	T	I	L	T	G	L	F	Y	W	V	A	Q	C	L	G	S	I	V	A	C	L	L	L	E	F	V	T
Klaxiflora	Kalax.0029s0133	SF144 - AQUAPORIN NIP1-1-RELATED		H	I	G	R	111	N	P	A	V	T	F	G	L	A	V	G	G	H	I	T	I	L	T	G	L	F	Y	W	I	A	Q	C	L	G	S	I	V	A	C	L	L	L	E	F	V	T
Klaxiflora	Kalax.0037s0125	SF171 - AQUAPORIN NIP7-1-RELATED		W	V	A	R	109	N	P	A	V	T	I	T	F	A	L	F	R	H	F	P	Y	K	H	V	P	L	Y	I	V	A	Q	V	V	G	S	I	M	A	S	G	V	L	C	L	L	L
Klaxiflora	Kalax.0066s0014	SF144 - AQUAPORIN NIP1-1-RELATED		A	I	A	R	108	N	P	S	L	T	I	A	F	A	A	L	R	H	F	P	W	L	Q	V	P	A	Y	I	A	A	Q	V	S	A	S	I	C	A	S	F	A	L	K	G	C	F
Klaxiflora	Kalax.0079s0035	SF102 - AQUAPORIN NIP5-1-RELATED		H	I	G	R	111	N	P	A	V	T	F	G	L	A	V	G	G	H	I	T	I	L	T	G	L	F	Y	W	V	A	Q	C	L	G	S	I	V	A	C	L	L	L	E	F	V	T
Klaxiflora	Kalax.0101s0002	SF99 - AQUAPORIN TIP2-1		G	V	G	R	108	N	P	A	F	T	L	A	F	A	I	F	G	H	F	S	W	Y	K	A	P	F	Y	V	S	A	Q	L	L	G	S	M	A	A	T	Y	V	A	K	C	V	Y
Klaxiflora	Kalax.0107s0003	SF181 - AQUAPORIN NIP4-1-RELATED		H	I	G	R	111	N	P	A	V	T	V	G	L	A	L	G	G	Q	V	T	L	V	T	A	F	M	Y	A	H	F	Q	V	G	G	A	I	L	A	C	Y	A	L	K	F	V	T
Klaxiflora	Kalax.0107s0004	SF99 - AQUAPORIN TIP2-1		H	I	G	R	111	N	P	A	V	T	F	G	L	A	V	G	G	H	I	T	I	I	T	G	I	F	Y	W	I	A	Q	V	V	G	S	I	V	A	C	Y	L	L	K	L	A	T
Klaxiflora	Kalax.0157s0036	SF99 - AQUAPORIN TIP2-1		H	S	A	R	111	N	P	A	V	T	L	G	C	L	V	G	G	R	I	S	L	M	R	A	L	Y	Y	W	I	A	Q	L	L	G	A	V	V	A	A	L	L	L	R	L	A	T
Klaxiflora	Kalax.0164s0026	SF142 - AQUAPORIN TRANSPORTER // SUBFAMILY NOT NAMED		W	M	G	R	108	N	P	A	V	T	I	A	F	A	T	C	K	R	H	P	W	K	Q	V	P	A	Y	M	A	A	Q	V	V	G	A	T	L	A	A	G	T	L	R	L	L	F
Klaxiflora	Kalax.0187s0045	SF30 - AQUAPORIN TIP3-1-RELATED		H	T	A	R	111	N	P	A	V	T	L	G	G	L	V	G	G	R	I	S	L	M	R	A	V	Y	Y	W	I	A	Q	L	L	G	A	V	V	A	A	L	L	L	R	V	A	T
Klaxiflora	Kalax.0275s0055	SF30 - AQUAPORIN TIP3-1-RELATED	6	G	S	G	R	108	N	P	A	V	T	I	A	F	A	A	A	R	H	F	P	W	K	Q	V	P	F	Y	A	A	A	Q	L	T	G	S	V	G	A	S	F	T	L	R	I	L	L
Klaxiflora	Kalax.0304s0021	SF134 - AQUAPORIN TIP2-3-RELATED		H	I	G	R	111	N	P	A	V	T	F	G	L	A	V	G	G	Q	I	T	V	L	T	G	I	F	Y	W	I	A	Q	V	V	G	S	I	V	A	C	Y	L	L	K	F	T	T
Klaxiflora	Kalax.0304s0022	SF134 - AQUAPORIN TIP2-3-RELATED		H	I	G	R	111	N	P	A	V	T	L	G	L	A	L	G	G	Q	I	T	L	I	S	A	F	M	Y	A	H	F	Q	V	G	G	A	I	L	A	C	Y	T	L	K	F	V	T
Klaxiflora	Kalax.0307s0019	SF181 - AQUAPORIN NIP4-1-RELATED		H	T	A	R	111	N	P	A	V	T	L	G	G	L	V	G	G	R	I	S	L	M	R	A	V	Y	Y	W	V	A	Q	L	L	G	A	V	V	A	A	L	L	L	R	V	A	T
Klaxiflora	Kalax.0310s0004	SF102 - AQUAPORIN NIP5-1-RELATED		W	V	A	R	90	F	P	H	S	E	F	P	C	Q	V	P	I	Y	I	I	V	Q	V	L	G	S	V	L	A	S	G	T	L	R	L	V	F	T	G	K	Q	D	Q	F	P	G
Klaxiflora	Kalax.0331s0010	SF134 - AQUAPORIN TIP2-3-RELATED		H	I	G	R	111	N	P	A	V	T	F	G	L	A	V	G	G	H	I	T	I	I	T	G	I	F	Y	W	I	A	Q	V	V	G	S	I	V	A	C	Y	L	L	K	L	A	T
Klaxiflora	Kalax.0375s0022	SF171 - AQUAPORIN NIP7-1-RELATED		W	V	A	R	109	N	P	A	V	T	I	A	F	A	T	C	K	R	H	P	W	K	Q	V	P	A	Y	V	A	A	Q	V	V	G	A	T	L	A	A	G	T	L	R	L	L	F
Klaxiflora	Kalax.0408s0040	SF99 - AQUAPORIN TIP2-1		H	S	A	R	111	N	P	A	V	T	L	G	C	L	V	G	G	R	I	S	L	M	R	A	L	Y	Y	W	I	A	Q	L	L	G	A	V	V	A	A	L	L	L	R	L	A	T
Klaxiflora	Kalax.0430s0019	SF99 - AQUAPORIN TIP2-1		H	I	G	R	111	N	P	A	V	T	F	G	L	A	V	G	G	Q	I	T	V	L	T	G	I	F	Y	W	I	A	Q	V	V	G	S	I	V	A	C	Y	L	L	K	F	T	T
Klaxiflora	Kalax.0430s0020	SF30 - AQUAPORIN TIP3-1-RELATED		H	I	G	R	111	N	P	A	V	T	L	G	L	A	L	G	G	Q	I	T	L	I	T	A	F	M	Y	A	H	F	Q	V	G	G	A	I	L	A	C	Y	A	L	K	F	V	T
Klaxiflora	Kalax.0499s0008	SF144 - AQUAPORIN NIP1-1-RELATED		W	V	A	R	109	N	P	A	V	T	I	T	F	A	L	F	R	H	F	P	Y	K	H	V	P	L	Y	I	V	A	Q	V	V	G	S	I	M	A	S	G	V	L	C	L	L	L
Klaxiflora	Kalax.0608s0028	SF30 - AQUAPORIN TIP3-1-RELATED		W	-	-	-	109	N	P	A	V	T	I	A	F	A	S	V	K	R	F	P	W	M	H	V	P	I	Y	I	I	V	Q	V	L	G	S	V	L	A	S	G	T	L	R	L	V	F
Klaxiflora	Kalax.0669s0017	SF142 - AQUAPORIN TRANSPORTER // SUBFAMILY NOT NAMED		W	V	-	-	109	N	P	A	V	T	I	A	F	A	T	C	K	R	H	P	W	K	Q	V	P	A	Y	V	A	A	Q	V	V	G	A	T	L	A	A	G	T	L	R	L	L	F
Klaxiflora	Kalax.0834s0010	SF99 - AQUAPORIN TIP2-1		G	V	G	R	108	N	P	A	F	T	L	A	F	A	I	F	G	H	F	S	W	Y	K	V	P	F	Y	V	S	A	Q	L	L	G	S	M	A	A	T	Y	V	A	K	C	V	Y
Klaxiflora	Kalax.0835s0007	SF99 - AQUAPORIN TIP2-1		W	M	G	R	108	N	P	A	V	T	I	A	F	A	T	C	K	R	H	P	W	K	Q	V	P	A	Y	M	A	A	Q	V	V	G	A	T	L	A	A	G	T	L	R	L	L	F
Klaxiflora	Kalax.1509s0001	SF30 - AQUAPORIN TIP3-1-RELATED		A	I	A	R	108	N	P	S	L	T	I	A	F	A	A	L	R	H	F	P	W	L	Q	V	P	A	Y	I	A	A	Q	V	S	A	S	I	C	A	S	F	A	L	K	G	C	F
Lsativaearly-release	Lsat_1_v5_gn_1_112160	(1 of 3) PTHR19139:SF144 - AQUAPORIN NIP1-1-RELATED (PAC:38944662)		W	V	A	R	109	N	P	A	V	T	I	A	F	A	S	C	N	R	F	P	L	K	Q	V	P	A	Y	V	G	A	Q	V	L	G	S	T	L	A	S	G	T	L	R	L	I	F
Lsativaearly-release	Lsat_1_v5_gn_3_101560	(1 of 3) PTHR19139//PTHR19139:SF142 - AQUAPORIN TRANSPORTER // SUBFAMILY NOT NAMED (PAC:38916169)		G	S	G	R	115	N	P	A	V	T	L	A	F	G	A	V	G	H	F	P	W	N	Q	L	T	H	C	V	Y	K	V	P	I	Y	A	I	A	Q	L	M	G	S	I	A	A	S
Lsativaearly-release	Lsat_1_v5_gn_3_13220	(1 of 2) PTHR19139//PTHR19139:SF102 - AQUAPORIN TRANSPORTER // AQUAPORIN NIP5-1-RELATED (PAC:38917183)		A	I	A	R	108	N	P	S	L	T	I	A	F	A	A	L	R	H	F	P	W	A	Q	V	P	A	Y	I	L	A	Q	V	S	A	S	I	C	A	S	F	A	L	K	G	I	F
Lsativaearly-release	Lsat_1_v5_gn_3_13280	(1 of 2) PTHR19139//PTHR19139:SF102 - AQUAPORIN TRANSPORTER // AQUAPORIN NIP5-1-RELATED (PAC:38918241)		A	I	A	R	108	N	P	S	L	T	I	A	F	A	A	L	R	H	F	P	W	A	Q	V	P	A	Y	I	L	A	Q	V	S	A	S	I	C	A	S	F	A	L	K	G	V	F
Lsativaearly-release	Lsat_1_v5_gn_3_99980	(1 of 3) PTHR19139//PTHR19139:SF142 - AQUAPORIN TRANSPORTER // SUBFAMILY NOT NAMED (PAC:38919921)	5	G	S	G	R	108	N	P	A	V	T	I	A	F	A	T	V	R	R	F	P	W	N	Q	V	P	F	Y	A	G	A	Q	V	I	G	S	I	S	A	S	F	S	L	K	V	I	L
Lsativaearly-release	Lsat_1_v5_gn_5_8141	(1 of 10) K09874 - aquaporin NIP (NIP) (PAC:38971634)		S	I	A	R	108	N	P	S	I	T	I	A	F	A	A	L	K	H	F	P	W	K	H	V	P	V	Y	I	G	A	Q	M	L	A	S	I	C	A	A	F	T	L	K	A	V	F
Lsativaearly-release	Lsat_1_v5_gn_6_79881	(1 of 3) PTHR19139:SF144 - AQUAPORIN NIP1-1-RELATED (PAC:38939238)		W	A	A	R	109	N	P	A	V	T	I	A	F	A	S	C	K	R	F	P	L	K	E	V	F	A	Y	V	V	V	Q	I	L	A	S	T	L	A	S	G	T	L	R	L	V	F
Lsativaearly-release	Lsat_1_v5_gn_7_25241	(1 of 3) PTHR19139:SF144 - AQUAPORIN NIP1-1-RELATED (PAC:38914789)		W	A	A	R	109	N	P	A	V	T	I	A	F	A	S	C	K	R	F	P	W	K	E	V	P	G	Y	V	I	A	Q	I	L	A	S	I	L	A	S	G	T	L	R	L	I	F
Lsativaearly-release	Lsat_1_v5_gn_9_117900	(1 of 3) PTHR19139//PTHR19139:SF142 - AQUAPORIN TRANSPORTER // SUBFAMILY NOT NAMED (PAC:38935533)	6	G	S	G	R	108	N	P	A	V	T	L	A	F	S	A	V	G	H	L	P	W	N	Q	V	P	I	Y	A	A	A	Q	L	T	G	S	I	S	A	S	F	C	L	R	V	L	L
Lusitatissimum	Lus10004733	LOC_Os02g51110.1 aquaporin protein, putative, expressed		H	I	G	R	111	N	P	A	V	T	F	G	L	A	I	G	G	N	I	T	I	L	T	G	I	F	Y	W	V	A	Q	C	L	G	S	T	V	A	C	F	L	L	Q	V	V	T
Lusitatissimum	Lus10005885	LOC_Os03g05290.1 aquaporin protein, putative, expressed		H	I	A	V	111	N	P	A	V	T	F	G	A	F	V	G	G	H	I	T	F	V	R	S	V	V	Y	W	I	A	Q	L	L	G	S	V	V	A	C	L	L	L	K	F	A	T
Lusitatissimum	Lus10007322	LOC_Os05g11560.1 aquaporin protein, putative, expressed		-	V	A	R	99	N	P	A	V	T	L	A	F	A	T	C	K	R	F	P	W	K	E	V	P	A	Y	I	A	C	Q	V	A	G	S	T	M	A	G	G	D	H	F	T	G	T
Lusitatissimum	Lus10007796	LOC_Os05g14240.2 aquaporin protein, putative, expressed		H	I	G	R	111	N	P	A	V	T	F	G	L	A	I	G	G	N	I	T	I	L	T	G	I	F	Y	W	V	A	Q	C	L	G	S	T	V	A	C	F	L	L	Q	V	V	T
Lusitatissimum	Lus10010153	LOC_Os06g12310.1 aquaporin protein, putative, expressed		S	I	A	R	108	N	P	A	L	T	I	A	F	A	F	L	R	H	F	P	W	V	H	V	P	A	Y	I	L	A	Q	V	S	A	S	I	C	A	S	F	A	L	K	G	V	F
Lusitatissimum	Lus10017358	LOC_Os06g22960.1 aquaporin protein, putative, expressed		S	I	A	R	108	N	P	A	L	T	I	A	F	A	I	L	R	H	F	P	W	V	H	V	P	A	Y	I	L	A	Q	V	S	A	S	I	C	A	S	F	A	L	K	G	V	F
Lusitatissimum	Lus10018256	LOC_Os06g35930.1 aquaporin protein, putative, expressed		H	I	A	R	111	N	P	A	V	T	F	A	A	L	L	G	G	R	I	S	V	V	R	A	I	Y	Y	W	I	A	Q	L	L	G	S	I	V	A	S	L	L	L	R	L	V	T
Lusitatissimum	Lus10020929	LOC_Os08g05590.1 aquaporin protein, putative, expressed		W	V	A	R	112	N	P	A	V	T	V	A	L	A	A	I	R	R	V	P	W	K	E	V	P	M	Y	V	L	A	Q	L	L	G	A	T	L	G	S	L	T	L	K	V	L	F
Lusitatissimum	Lus10021935	LOC_Os08g05600.1 aquaporin protein, putative, expressed		-	V	G	R	108	N	P	A	V	T	I	A	F	A	T	F	G	H	F	P	W	P	R	V	P	F	Y	I	L	S	Q	I	I	G	S	I	L	A	T	Y	I	G	K	S	V	Y
Lusitatissimum	Lus10024066	LOC_Os10g35050.1 aquaporin protein, putative, expressed		T	I	A	R	108	N	P	A	V	T	I	A	F	A	S	V	R	H	F	P	W	R	H	V	P	V	Y	I	A	A	Q	V	V	A	S	T	C	A	A	F	A	L	K	G	V	F
Lusitatissimum	Lus10025744	LOC_Os10g36924.1 aquaporin protein, putative, expressed		W	V	A	R	114	N	P	A	V	T	I	A	L	A	S	S	C	R	F	S	W	K	Q	V	P	G	Y	V	G	A	Q	V	G	G	S	V	L	A	V	L	N	L	K	V	L	F
Lusitatissimum	Lus10025808	LOC_Os12g10280.1 aquaporin protein, putative, expressed		H	I	G	R	111	N	P	A	V	T	F	G	L	A	V	G	G	Q	I	T	I	L	T	G	I	F	Y	W	I	A	Q	L	V	G	S	I	V	A	C	Y	L	L	K	V	V	T
Lusitatissimum	Lus10028520	SF134 - AQUAPORIN TIP2-3-RELATED		W	V	A	R	109	N	P	A	V	T	L	S	A	A	A	F	R	G	F	P	L	R	L	V	P	W	Y	I	G	V	Q	V	L	G	S	I	V	A	S	W	S	L	E	L	F	L
Lusitatissimum	Lus10029274	SF55 - AQUAPORIN TRANSPORTER // SUBFAMILY NOT NAMED		W	V	A	R	109	N	P	A	V	T	L	A	F	A	T	C	K	R	F	P	W	K	E	V	P	A	Y	I	A	C	Q	V	A	G	S	T	M	A	A	G	T	I	R	L	I	F
Lusitatissimum	Lus10033015	SF144 - AQUAPORIN NIP1-1-RELATED		G	-	-	-	1m	N	P	A	V	I	T	A	F	A	A	D	T	F	L	G	N	R	D	L	A	F	T	L	I	G	V	D	I	G
Lusitatissimum	Lus10033268	SF134 - AQUAPORIN TIP2-3-RELATED		S	I	A	R	108	N	P	A	L	T	L	A	F	A	F	L	R	H	F	P	W	A	H	V	P	A	Y	I	A	T	Q	V	S	A	S	I	C	A	A	F	A	L	K	G	V	F
Lusitatissimum	Lus10033447	SF102 - AQUAPORIN NIP5-1-RELATED		S	V	A	R	106	V	P	H	D	N	N	P	T	H	F	Q	K	V	P	M	Y	V	L	A	Q	L	L	G	A	T	L	G	S	L	T	L	K	V	L	F	H	R	Q	A	D	I
Lusitatissimum	Lus10035918	SF102 - AQUAPORIN NIP5-1-RELATED		W	V	A	R	114	N	P	A	V	T	I	A	L	A	S	S	C	R	F	S	W	K	Q	V	P	G	Y	V	G	A	Q	V	G	G	S	V	L	A	V	L	S	L	K	V	L	F
Lusitatissimum	Lus10035999	SF30 - AQUAPORIN TIP3-1-RELATED		W	V	A	R	109	N	P	A	V	T	I	T	F	A	I	F	R	K	F	P	L	K	H	V	P	L	Y	M	A	S	Q	L	L	G	S	T	M	A	S	G	T	L	C	L	L	F
Lusitatissimum	Lus10036187	SF145 - AQUAPORIN TRANSPORTER // SUBFAMILY NOT NAMED		H	I	A	R	111	N	P	A	V	T	F	G	C	L	V	G	G	R	I	S	V	V	R	A	I	Y	Y	W	I	A	Q	L	L	G	S	I	V	A	S	L	L	L	R	L	V	T
Lusitatissimum	Lus10037895	SF171 - AQUAPORIN NIP7-1-RELATED		H	I	A	R	111	N	P	A	V	T	I	G	L	L	L	G	G	H	I	T	V	V	R	S	L	L	Y	W	I	I	Q	L	L	A	S	S	S	A	C	F	L	L	N	Y	L	T
Lusitatissimum	Lus10038293	SF170 - AQUAPORIN NIP6-1		H	I	G	R	111	N	P	A	V	T	F	G	L	A	V	G	G	Q	I	T	I	L	T	G	I	F	Y	W	I	A	Q	L	V	G	S	I	V	A	C	Y	L	L	K	V	V	T
Lusitatissimum	Lus10038324	SF145 - AQUAPORIN TRANSPORTER // SUBFAMILY NOT NAMED		H	I	A	R	111	N	P	A	V	T	F	G	C	L	V	G	G	R	I	S	V	V	R	A	I	Y	Y	W	I	A	Q	L	L	G	S	I	V	A	S	L	L	L	R	L	V	T
Lusitatissimum	Lus10040652	SF99 - AQUAPORIN TIP2-1		H	I	A	R	111	N	P	A	I	T	F	A	A	L	L	G	G	R	I	S	V	V	R	A	I	Y	Y	W	I	A	Q	L	L	G	S	I	V	A	S	L	L	L	R	L	V	T
Lusitatissimum	Lus10040863	AQUAPORIN TRANSPORTER // SUBFAMILY NOT NAMED		H	I	A	V	110	P	P	A	V	T	F	G	A	F	V	G	G	H	I	T	F	V	R	S	V	V	Y	W	I	A	Q	L	L	G	S	V	V	A	C	L	L	L	K	F	S	T
Lusitatissimum	Lus10041222	Lus10028520 (1 of 1) PF00230//PF01535//PF13041 - Major intrinsic protein (MIP) // PPR repeat (PPR) // PPR repeat family (PPR_2)		A	V	G	R	108	N	P	A	V	T	I	A	F	A	T	F	G	H	F	P	W	P	R	V	P	F	Y	I	L	S	Q	I	I	G	S	I	L	A	T	Y	I	G	K	S	V	Y
Lusitatissimum	Lus10041674	SF144 - AQUAPORIN NIP1-1-RELATED		-	I	A	R	108	N	P	A	V	T	I	A	F	A	S	V	R	H	F	P	W	R	H	V	P	V	Y	I	A	A	Q	V	V	A	S	T	C	A	A	F	S	L	K	G	V	F
Lusitatissimum	Lus10041675	SF142 - AQUAPORIN TRANSPORTER // SUBFAMILY NOT NAMED		T	-	G	R	1m	N	P	A	V	T	I	A	F	A	S	V	R	H	F	P	W	R	H	V	P	V	Y	I	A	A	Q	V	V	A	S	T	C	A	A	F	S	L	K	G	V	F
Macuminata	GSMUA_Achr10G13510	SF142 - AQUAPORIN TRANSPORTER // SUBFAMILY NOT NAMED		H	I	A	V	111	N	P	A	V	T	F	G	A	F	L	G	G	N	I	S	L	I	R	G	I	L	Y	W	I	A	Q	L	L	G	S	V	V	A	C	L	L	L	K	L	A	T
Macuminata	GSMUA_Achr10G22240	SF182 - AQUAPORIN TRANSPORTER // SUBFAMILY NOT NAMED		H	I	G	R	108	N	P	A	V	T	F	G	L	A	L	G	G	Q	I	T	I	L	T	G	L	L	Y	W	V	A	Q	L	L	G	A	V	V	G	A	F	L	L	K	F	A	T
Macuminata	GSMUA_Achr10G26280	AQUAPORIN TRANSPORTER // SUBFAMILY NOT NAMED		H	I	A	R	110	N	P	A	V	T	L	G	L	A	V	G	G	H	V	T	V	V	R	S	L	L	Y	V	V	A	Q	L	L	G	S	T	L	A	C	L	L	L	K	Y	L	T
Macuminata	GSMUA_Achr10G27780	GRMZM2G103945_P02		-	V	A	R	117	R	P	R	L	R	R	P	L	Q	S	R	R	H	H	R	L	R	H	M	R	K	V	P	V	E	A	G	A	S	L	R	F	S	S	G	F	G	I	D	H	L
Macuminata	GSMUA_Achr10G29740	SF132 - AQUAPORIN TRANSPORTER // SUBFAMILY NOT NAMED	6	G	S	G	R	108	N	P	A	V	T	L	A	F	A	V	A	R	H	F	P	W	I	Q	V	P	F	Y	M	A	A	Q	I	S	G	A	M	I	A	S	F	V	L	R	E	L	L
Macuminata	GSMUA_Achr11G02240	GRMZM2G108273_P01 (1 of 14) K09873 - aquaporin TIP (TIP)		H	I	A	V	110	N	P	A	V	T	F	G	A	F	V	G	G	N	I	T	L	L	R	G	I	L	Y	W	I	A	Q	L	L	G	S	T	V	A	C	L	L	L	R	F	S	T
Macuminata	GSMUA_Achr11G04570	SF134 - AQUAPORIN TIP2-3-RELATED		H	I	G	R	111	N	P	A	V	T	F	G	L	A	V	G	G	H	I	T	L	L	T	G	V	F	Y	W	I	A	Q	L	L	G	S	T	V	A	C	L	L	L	K	F	V	T
Macuminata	GSMUA_Achr11G21010	SF134 - AQUAPORIN TIP2-3-RELATED		H	I	G	R	111	N	P	A	V	T	F	G	L	A	V	G	G	H	I	T	I	L	T	G	I	F	Y	W	V	A	Q	L	L	G	S	T	V	A	C	L	L	L	K	F	V	T
Macuminata	GSMUA_Achr1G04130	SF141 - AQUAPORIN TRANSPORTER // SUBFAMILY NOT NAMED		A	I	G	R	108	N	P	S	L	T	I	A	F	A	M	L	R	H	F	P	W	A	H	V	P	A	Y	I	L	A	Q	V	S	A	S	I	C	A	S	F	A	L	K	A	V	F
Macuminata	GSMUA_Achr1G13800	SF142 - AQUAPORIN TRANSPORTER // SUBFAMILY NOT NAMED		Q	S	A	R	112	N	P	A	V	T	I	G	F	A	A	G	G	Y	V	T	V	V	R	C	V	L	Y	V	I	A	Q	L	L	G	S	S	M	A	C	L	L	L	K	Y	V	A
Macuminata	GSMUA_Achr2G10640	SF165 - AQUAPORIN TRANSPORTER // SUBFAMILY NOT NAMED		H	I	A	R	111	N	P	A	V	T	L	G	A	L	V	G	G	R	I	S	L	I	L	A	V	F	Y	W	V	A	Q	L	L	G	A	V	V	A	A	L	L	L	R	L	A	T
Macuminata	GSMUA_Achr4G26010	SF102 - AQUAPORIN NIP5-1-RELATED		H	I	A	R	111	N	P	A	V	T	L	G	A	L	V	G	G	R	I	S	L	V	R	A	V	F	Y	W	V	A	Q	L	L	G	A	V	V	A	A	L	L	L	R	L	A	T
Macuminata	GSMUA_Achr5G19470	SF142 - AQUAPORIN TRANSPORTER // SUBFAMILY NOT NAMED		H	I	A	V	111	N	P	A	V	T	F	G	A	F	V	G	G	N	I	T	L	L	R	G	V	L	Y	W	V	A	Q	L	L	G	S	T	A	A	C	L	L	L	H	F	A	T
Macuminata	GSMUA_Achr5G23340	SF55 - AQUAPORIN TRANSPORTER // SUBFAMILY NOT NAMED	5	G	S	G	R	108	N	P	A	V	T	L	A	F	A	V	S	R	H	F	P	W	I	Q	V	P	F	Y	I	S	A	Q	I	S	G	A	M	V	S	S	F	V	L	R	E	L	L
Macuminata	GSMUA_Achr6G02660	SF99 - AQUAPORIN TIP2-1	5	G	S	G	R	108	N	P	A	V	T	F	A	F	A	V	S	R	H	F	P	W	I	Q	V	P	F	Y	M	C	A	Q	I	S	G	A	M	V	A	S	F	V	L	R	E	L	L
Macuminata	GSMUA_Achr6G05830	SF144 - AQUAPORIN NIP1-1-RELATED		H	I	G	R	110	N	P	A	V	T	F	G	L	A	L	G	G	Q	I	T	I	L	T	G	I	L	Y	W	I	S	Q	L	L	G	A	V	V	G	A	F	L	L	K	F	S	T
Macuminata	GSMUA_Achr6G14730	SF142 - AQUAPORIN TRANSPORTER // SUBFAMILY NOT NAMED		W	V	A	R	109	N	P	A	V	T	I	A	F	A	T	C	G	R	F	P	W	K	Q	V	P	A	Y	V	F	A	Q	L	L	G	A	T	L	A	S	G	T	L	R	L	M	F
Macuminata	GSMUA_Achr6G15380	SF52 - AQUAPORIN TIP1-1		H	I	A	V	111	N	P	A	V	T	F	G	A	F	L	G	G	N	I	T	L	L	R	G	I	L	Y	W	I	A	Q	L	L	G	S	V	V	A	C	L	L	L	K	F	A	T
Macuminata	GSMUA_Achr8G12920	SF134 - AQUAPORIN TIP2-3-RELATED		H	I	A	V	110	N	P	A	V	T	F	G	A	F	V	G	G	N	I	T	L	L	R	G	I	L	Y	W	I	A	Q	L	L	G	S	T	V	A	C	L	L	L	R	F	S	T
Macuminata	GSMUA_Achr9G00710	SF134 - AQUAPORIN TIP2-3-RELATED		-	V	A	R	109	N	P	A	V	T	T	T	F	T	I	L	K	Q	F	P	L	K	Q	L	P	L	Y	M	V	A	Q	L	V	G	A	I	L	A	S	G	A	V	Y	L	L	F
Macuminata	GSMUA_Achr9G27460	SF102 - AQUAPORIN NIP5-1-RELATED	6	G	S	G	R	108	N	P	A	V	T	L	A	F	A	V	A	R	H	F	P	W	I	Q	V	P	F	Y	M	L	A	Q	I	A	G	S	T	T	A	S	Y	I	L	R	E	L	L
Macuminata	GSMUA_Achr9G28940	SF165 - AQUAPORIN TRANSPORTER // SUBFAMILY NOT NAMED		H	I	G	R	110	N	P	A	V	T	F	G	L	A	L	G	G	Q	I	T	I	L	T	G	I	F	Y	W	V	A	Q	L	L	G	A	V	V	G	A	F	L	V	K	F	A	T
Macuminata	GSMUA_AchrUn_randomG27360	SF30 - AQUAPORIN TIP3-1-RELATED		A	I	G	R	108	N	P	S	L	T	I	A	F	A	A	L	R	H	F	P	W	S	H	V	P	A	Y	V	V	A	Q	V	S	A	S	I	C	A	S	F	A	L	K	G	V	F
Mdomestica	MDP0000134283	SF151 - AQUAPORIN TIP1-3		A	I	G	R	108	N	P	S	V	T	I	A	F	A	T	F	R	H	F	P	W	T	Q	V	P	L	Y	I	I	A	Q	V	S	A	S	I	S	A	S	F	A	L	K	G	V	F
Mdomestica	MDP0000141206	SF151 - AQUAPORIN TIP1-3		H	I	G	R	111	N	P	A	V	T	F	G	L	A	L	G	G	Q	I	T	I	L	T	G	I	F	Y	W	A	A	Q	L	L	G	A	I	V	A	A	F	I	L	K	F	V	T
Mdomestica	MDP0000147323	Mapoly0008s0101.1.p (1 of 1) K09874 - aquaporin NIP (NIP)	6	G	S	G	R	108	N	P	A	V	T	L	A	F	A	A	V	R	H	F	P	W	K	Q	V	P	I	Y	A	V	A	Q	I	A	G	S	I	S	A	S	F	T	L	Y	V	L	L
Mdomestica	MDP0000147325	Mapoly0135s0053.1.p (1 of 6) K09873 - aquaporin TIP (TIP)		G	S	G	R	115	N	P	A	V	T	L	A	F	A	A	V	R	H	F	P	W	K	Q	S	P	E	A	T	N	K	V	P	I	Y	A	V	A	Q	L	A	G	S	I	S	A	S
Mdomestica	MDP0000148633	Mapoly0135s0054.1.p (1 of 6) K09873 - aquaporin TIP (TIP)		A	V	G	R	108	N	P	A	V	T	L	A	F	A	T	F	G	H	F	P	W	S	R	V	P	L	Y	T	L	A	Q	T	L	G	S	V	L	A	T	X	I	G	R	L	I	Y
Mdomestica	MDP0000178395	Mapoly0135s0055.1.p (1 of 6) K09873 - aquaporin TIP (TIP)		H	I	G	R	111	N	P	A	V	T	F	G	L	A	L	G	G	Q	I	T	I	L	T	G	I	F	Y	W	A	A	Q	L	L	G	A	I	V	A	A	F	I	L	K	F	V	T
Mdomestica	MDP0000184581	SF99 - AQUAPORIN TIP2-1		A	V	G	R	108	N	P	A	V	T	L	A	F	A	T	F	G	H	F	P	W	S	R	V	P	L	Y	T	L	A	Q	T	L	G	S	V	L	A	T	X	I	G	R	L	I	Y
Mdomestica	MDP0000200429	AQUAPORIN TRANSPORTER // SUBFAMILY NOT NAMED		G	-	-	-	55	N	P	A	R	S	L	G	P	A	I	V	T	G	V	Y	K	N	I	W	V	Y	I	A	A	P	I	L	G	A	I	A	A	T	M	V	Y	S	V	L	R	V
Mdomestica	MDP0000242977	Mapoly0151s0013.1.p (1 of 37) PTHR19139 - AQUAPORIN TRANSPORTER		A	I	G	R	108	N	P	S	V	T	I	A	F	A	T	F	R	H	F	P	W	T	Q	V	P	L	Y	I	I	A	Q	V	S	A	S	I	S	A	S	F	A	L	K	G	V	F
Mdomestica	MDP0000247367	SF99 - AQUAPORIN TIP2-1		W	V	A	R	94	N	P	A	V	P	L	Y	I	A	A	H	V	L	G	S	I	L	A	S	G	T	L	C	L	V	L	D	V	P	Q	T	A	Y	F	G	T	I	P	V	G	P
Mdomestica	MDP0000271305	AQUAPORIN TIP1-1		H	I	A	R	109	N	P	A	V	T	L	G	L	L	F	G	G	H	I	T	L	F	R	S	I	L	Y	W	I	D	Q	L	L	A	A	A	A	A	C	Y	L	L	E	Y	L	S
Mdomestica	MDP0000281609	SF99 - AQUAPORIN TIP2-1		W	V	A	R	109	N	P	A	V	T	I	A	F	A	V	T	K	R	F	P	L	K	Q	V	P	A	Y	V	G	A	Q	I	L	G	S	T	L	A	A	G	T	L	R	L	I	F
Mdomestica	MDP0000307467	SF99 - AQUAPORIN TIP2-1		H	I	A	V	111	N	P	A	V	T	F	G	A	F	I	G	G	H	I	T	F	V	R	T	I	L	Y	W	I	A	Q	L	I	G	A	V	I	A	C	L	L	L	K	L	A	T
Mdomestica	MDP0000309427	SF99 - AQUAPORIN TIP2-1		W	V	A	R	109	N	P	A	V	T	I	A	F	A	V	T	K	R	F	P	L	K	Q	V	P	A	Y	V	G	A	Q	I	L	G	S	T	L	A	A	G	T	L	R	L	I	F
Mdomestica	MDP0000321776	SF102 - AQUAPORIN NIP5-1-RELATED		A	I	G	R	108	N	P	S	L	T	I	A	F	A	A	L	R	H	F	P	W	V	Q	V	P	A	Y	I	A	A	Q	V	S	A	S	I	C	A	S	F	A	L	K	G	I	F
Mdomestica	MDP0000460051	SF99 - AQUAPORIN TIP2-1		H	I	A	V	111	N	P	A	V	T	F	G	A	F	I	G	G	N	I	S	L	L	R	G	L	L	Y	W	I	A	Q	L	L	G	A	T	V	A	C	G	L	L	K	L	V	T
Mdomestica	MDP0000514128	SF142 - AQUAPORIN TRANSPORTER // SUBFAMILY NOT NAMED		T	I	A	R	108	N	P	A	V	T	I	A	F	A	A	L	K	H	F	S	W	K	H	V	P	V	Y	V	G	A	Q	V	A	A	S	V	C	A	A	F	A	L	K	A	I	F
Mdomestica	MDP0000561026	SF171 - AQUAPORIN NIP7-1-RELATED		H	I	A	V	111	N	P	A	V	T	F	G	A	F	I	G	G	N	I	S	L	L	R	G	L	L	Y	W	I	A	Q	L	L	G	A	T	V	A	C	G	L	L	K	L	V	T
Mdomestica	MDP0000595200	SF99 - AQUAPORIN TIP2-1		H	I	A	R	111	N	P	A	V	T	F	G	A	L	L	G	G	R	L	S	V	V	R	A	L	Y	Y	W	V	A	Q	L	L	G	A	I	V	A	S	L	L	L	R	L	V	T
Mdomestica	MDP0000599019	SF171 - AQUAPORIN NIP7-1-RELATED		-	V	A	R	1m	N	P	A	R	S	L	G	P	A	I	V	T	G	V	Y	K	N	I	W	V	Y	I	A	A	P	I	L	G	A	I	A	A	T	M	V	Y	S	V	L	R	V
Mdomestica	MDP0000626382	SF102 - AQUAPORIN NIP5-1-RELATED		W	-	-	-	1m	N	P	A	V	T	I	A	F	A	V	T	K	R	F	P	L	K	Q	V	P	A	Y	V	G	A	Q	I	L	G	S	T	L	A	A	G	T	L	R	L	I	F
Mdomestica	MDP0000762019	SF181 - AQUAPORIN NIP4-1-RELATED		H	I	G	R	110	N	P	A	V	T	F	G	L	A	I	G	G	N	I	T	I	L	T	G	I	F	Y	W	I	A	Q	L	L	G	S	I	V	A	S	F	L	V	K	F	V	T
Mdomestica	MDP0000828077	SF144 - AQUAPORIN NIP1-1-RELATED		H	I	A	V	111	N	P	A	V	T	F	G	A	F	I	G	G	H	I	T	F	V	R	T	I	L	Y	W	I	A	Q	L	I	G	A	V	V	A	C	L	L	L	K	F	A	T
Mdomestica	MDP0000868372	SF55 - AQUAPORIN TRANSPORTER // SUBFAMILY NOT NAMED		H	I	A	R	111	N	P	A	V	T	F	G	A	L	L	G	G	R	L	S	V	V	R	A	L	C	Y	W	V	A	Q	L	L	G	A	I	V	A	S	L	L	L	R	L	V	T
Mdomestica	MDP0000917582	SF144 - AQUAPORIN NIP1-1-RELATED		H	I	G	R	111	N	P	A	V	T	F	G	L	A	L	G	G	Q	I	T	I	L	T	G	I	F	Y	W	I	A	Q	L	V	G	A	I	V	A	A	F	I	L	K	F	V	T
Mesculenta	Manes.01G001400	SF102 - AQUAPORIN NIP5-1-RELATED		A	I	G	R	108	N	P	S	L	T	I	A	F	A	S	L	R	H	F	P	W	M	Q	V	P	A	Y	I	A	A	Q	V	S	A	S	I	C	A	S	F	A	L	K	G	V	F
Mesculenta	Manes.01G081600	SF145 - AQUAPORIN TRANSPORTER // SUBFAMILY NOT NAMED		H	I	G	R	111	N	P	A	V	T	L	G	L	A	V	G	G	N	I	T	I	L	T	G	I	F	Y	W	I	A	Q	C	L	G	S	T	V	A	C	L	L	L	Q	F	V	T
Mesculenta	Manes.01G091200	SF145 - AQUAPORIN TRANSPORTER // SUBFAMILY NOT NAMED	6	G	S	G	R	108	N	P	A	V	T	A	A	F	A	A	V	R	H	F	P	W	K	Q	V	P	F	Y	V	A	A	Q	L	T	G	A	I	S	A	S	F	T	L	K	V	L	L
Mesculenta	Manes.01G160000	SF181 - AQUAPORIN NIP4-1-RELATED		H	I	A	R	111	N	P	A	V	T	F	G	A	L	V	G	G	R	I	S	V	L	R	A	F	Y	Y	W	V	A	Q	L	L	G	A	I	V	A	S	L	L	L	R	L	V	T
Mesculenta	Manes.02G040800	SF30 - AQUAPORIN TIP3-1-RELATED		H	I	G	R	111	N	P	A	V	T	F	G	L	A	V	G	G	N	I	T	I	L	T	G	I	F	Y	W	I	A	Q	C	L	G	S	I	V	A	C	L	L	L	H	L	V	T
Mesculenta	Manes.02G118300	SF143 - AQUAPORIN TRANSPORTER // SUBFAMILY NOT NAMED		H	I	A	R	111	N	P	A	V	T	F	G	A	L	V	G	G	R	I	S	V	L	R	A	F	Y	Y	W	V	A	Q	L	L	G	S	I	V	A	S	L	L	L	R	L	V	T
Mesculenta	Manes.02G152300	SF99 - AQUAPORIN TIP2-1		W	A	A	R	112	N	P	A	V	S	I	A	L	A	A	S	R	K	F	S	W	K	N	V	P	I	Y	I	L	A	Q	V	L	G	A	T	L	A	S	L	T	L	K	V	L	F
Mesculenta	Manes.03G062300	SF30 - AQUAPORIN TIP3-1-RELATED		H	I	A	R	111	N	P	A	V	T	L	G	L	L	A	G	G	H	I	T	V	F	R	S	I	L	Y	W	I	D	Q	L	I	A	S	T	V	A	C	L	L	L	S	Y	L	T
Mesculenta	Manes.03G183400	SF30 - AQUAPORIN TIP3-1-RELATED		A	V	G	R	107	N	P	A	V	T	I	A	F	A	A	F	G	H	F	S	W	S	R	V	P	L	Y	V	L	A	Q	I	V	G	S	I	L	A	T	Y	V	G	K	C	I	Y
Mesculenta	Manes.04G104100	SF171 - AQUAPORIN NIP7-1-RELATED		T	I	A	R	108	N	P	S	V	T	I	A	F	A	A	L	K	H	F	P	W	K	H	V	P	V	Y	I	G	A	Q	V	M	A	S	M	S	A	A	F	A	L	K	G	I	F
Mesculenta	Manes.09G062300	SF170 - AQUAPORIN NIP6-1		H	I	A	V	111	N	P	A	V	T	F	G	A	F	V	G	G	N	I	T	L	L	R	G	I	L	Y	W	I	A	Q	L	L	G	S	T	V	A	C	L	L	L	K	L	S	T
Mesculenta	Manes.10G035000	AQUAPORIN TRANSPORTER // SUBFAMILY NOT NAMED		H	I	A	V	110	N	P	A	V	T	F	G	A	F	I	G	G	N	I	T	L	L	R	G	I	L	Y	W	I	A	Q	L	L	G	S	V	V	A	C	L	L	L	K	F	A	T
Mesculenta	Manes.11G036500	SF170 - AQUAPORIN NIP6-1		H	I	G	R	111	N	P	A	V	T	F	G	L	A	L	G	G	Q	I	T	I	L	T	G	I	F	Y	W	I	A	Q	L	L	G	S	I	V	A	C	F	L	L	K	A	V	T
Mesculenta	Manes.12G133900	SF102 - AQUAPORIN NIP5-1-RELATED		W	M	A	R	112	N	P	A	I	T	I	A	F	A	V	S	C	K	F	P	W	R	Q	V	P	G	Y	V	A	S	Q	L	T	G	S	T	L	A	I	L	T	L	S	V	M	F
Mesculenta	Manes.13G093600	SF134 - AQUAPORIN TIP2-3-RELATED		W	I	A	R	112	N	P	A	I	T	I	A	F	A	I	Q	C	K	Y	S	W	R	K	V	L	G	Y	V	A	S	Q	I	A	G	S	T	L	A	I	L	T	L	S	V	M	L
Mesculenta	Manes.16G044000	SF142 - AQUAPORIN TRANSPORTER // SUBFAMILY NOT NAMED		W	V	A	R	109	N	P	A	V	T	L	A	F	A	T	C	K	R	F	P	C	K	E	V	P	A	Y	I	A	S	Q	V	V	G	A	T	L	A	A	G	T	I	R	L	I	F
Mesculenta	Manes.17G061100	SF30 - AQUAPORIN TIP3-1-RELATED		W	V	-	Q	109	N	P	A	V	T	L	A	F	A	T	C	R	R	F	P	W	K	Q	V	P	A	Y	I	A	C	Q	V	T	G	S	T	L	A	A	G	T	I	R	L	I	F
Mguttatus	Migut.A00217	SF170 - AQUAPORIN NIP6-1		H	I	A	R	111	N	P	A	V	T	L	G	L	L	A	G	G	H	I	T	V	I	R	S	I	L	Y	W	I	D	Q	L	L	A	S	V	A	A	C	A	L	L	S	F	V	T
Mguttatus	Migut.A01114	Medtr4g006650.1 (1 of 1) PF00230//PF00403 - Major intrinsic protein (MIP) // Heavy-metal-associated domain (HMA)		H	I	G	R	111	N	P	A	V	T	F	G	L	A	I	G	G	N	I	T	I	I	T	G	L	F	Y	W	I	A	Q	C	L	G	S	I	V	A	C	L	L	L	K	F	V	T
Mguttatus	Migut.D01006	SF170 - AQUAPORIN NIP6-1		H	I	G	R	111	N	P	A	V	T	F	G	L	A	V	G	G	Q	I	T	I	L	T	G	L	F	Y	W	V	A	Q	L	L	G	A	V	V	A	S	F	L	L	T	F	V	T
Mguttatus	Migut.G00298	SF181 - AQUAPORIN NIP4-1-RELATED		A	V	-	-	109	N	P	A	V	T	I	A	F	A	A	V	G	P	F	P	W	F	K	V	P	F	Y	V	I	A	Q	V	G	G	S	I	L	A	T	Y	T	V	R	L	V	Y
Mguttatus	Migut.H00271	SF134 - AQUAPORIN TIP2-3-RELATED		W	V	A	R	109	N	P	A	V	T	I	T	S	A	L	F	R	R	F	P	W	K	E	V	P	L	Y	I	I	A	Q	L	M	G	S	I	L	A	S	G	T	L	S	L	M	F
Mguttatus	Migut.H00925	SF145 - AQUAPORIN TRANSPORTER // SUBFAMILY NOT NAMED	6	G	S	G	R	108	N	P	A	V	T	L	A	F	A	A	V	R	H	F	P	W	N	Q	V	P	F	Y	A	A	A	Q	L	T	G	A	T	A	A	A	F	T	L	R	V	L	L
Mguttatus	Migut.H02551	SF181 - AQUAPORIN NIP4-1-RELATED		A	I	-	-	108	N	P	S	L	T	I	A	F	A	A	L	R	H	F	P	W	V	Q	V	P	A	Y	I	A	A	Q	V	S	A	S	I	C	A	S	F	A	L	K	G	V	F
Mguttatus	Migut.H02553	SF30 - AQUAPORIN TIP3-1-RELATED		-	I	-	-	1m	N	P	S	V	T	V	A	F	A	F	L	R	H	F	P	W	S	Q	V	P	A	Y	I	A	A	Q	I	S	A	A	I	C	A	S	F	A	L	K	A	V	F
Mguttatus	Migut.H02554	SF142 - AQUAPORIN TRANSPORTER // SUBFAMILY NOT NAMED		A	I	A	R	110	N	P	S	V	S	I	A	F	A	A	L	R	H	F	P	W	V	E	V	P	A	Y	L	A	A	Q	I	C	G	A	I	C	A	S	F	A	L	K	G	C	F
Mguttatus	Migut.I00715	SF99 - AQUAPORIN TIP2-1		T	I	A	R	108	N	P	A	V	T	I	A	F	A	A	L	K	H	F	P	W	K	H	V	P	V	Y	I	G	A	Q	I	V	A	S	I	C	A	S	F	M	L	N	A	I	F
Mguttatus	Migut.I00928	SF144 - AQUAPORIN NIP1-1-RELATED		H	I	G	R	111	N	P	A	V	T	F	G	L	A	V	G	G	Q	I	T	I	L	T	G	L	L	Y	W	I	R	Q	L	L	G	A	V	V	A	S	F	L	L	S	F	V	T
Mguttatus	Migut.L00992	SF144 - AQUAPORIN NIP1-1-RELATED		W	V	G	R	109	N	P	A	V	T	I	T	F	A	I	F	R	Q	F	P	Y	K	Q	V	P	L	Y	I	V	A	Q	L	L	G	S	I	L	A	S	G	T	L	Y	L	V	L
Mguttatus	Migut.M00994	SF99 - AQUAPORIN TIP2-1		W	V	-	S	109	N	P	A	V	T	I	A	F	A	T	C	K	R	F	P	W	K	Q	V	P	A	Y	V	S	A	Q	V	V	G	S	T	L	A	S	G	T	L	R	L	L	F
Mguttatus	Migut.N01166	SF134 - AQUAPORIN TIP2-3-RELATED		A	I	A	R	108	N	P	S	V	T	V	A	F	A	S	L	R	H	F	P	W	A	E	V	P	A	Y	V	V	A	Q	I	S	A	S	I	C	A	S	F	S	L	K	A	V	F
Mguttatus	Migut.O00289	SF99 - AQUAPORIN TIP2-1		H	V	A	R	111	N	P	A	V	T	F	G	A	L	V	G	G	R	V	S	V	L	R	A	I	Y	Y	W	I	A	Q	L	L	G	A	V	V	A	S	L	L	L	R	L	S	T
Mpolymorpha	Mapoly0001s0424	SF134 - AQUAPORIN TIP2-3-RELATED		H	H	A	R	113	N	P	A	V	T	F	G	L	A	V	G	G	H	I	T	V	L	R	A	A	L	Y	W	I	A	Q	L	L	G	A	T	L	A	S	Y	L	L	Q	N	V	I
Mpolymorpha	Mapoly0005s0187	SF30 - AQUAPORIN TIP3-1-RELATED		H	H	A	R	112	N	P	A	V	T	F	G	L	M	V	G	G	H	I	T	I	V	R	G	F	I	Y	W	V	G	Q	L	A	G	A	V	L	A	A	A	L	L	K	W	V	I
Mpolymorpha	Mapoly0005s0188	SF145 - AQUAPORIN TRANSPORTER // SUBFAMILY NOT NAMED		H	H	A	R	112	N	P	A	V	T	F	G	L	M	V	G	G	Q	I	T	I	L	R	G	L	V	Y	W	V	G	Q	L	L	G	A	A	L	A	S	A	L	L	K	F	V	I
Mpolymorpha	Mapoly0008s0101	SF165 - AQUAPORIN TRANSPORTER // SUBFAMILY NOT NAMED		F	A	A	R	108	N	P	A	V	T	L	A	F	A	T	V	R	H	F	P	W	G	Q	V	P	L	Y	I	G	A	Q	C	A	A	A	I	C	A	S	F	S	L	R	L	I	F
Mpolymorpha	Mapoly0135s0053	SF171 - AQUAPORIN NIP7-1-RELATED		H	H	A	R	113	N	P	A	V	T	F	G	L	A	V	G	G	H	I	T	L	I	R	G	A	F	Y	W	I	A	Q	L	L	G	A	T	L	A	A	Y	L	L	K	G	V	I
Mpolymorpha	Mapoly0135s0054	SF170 - AQUAPORIN NIP6-1		H	H	A	R	113	N	P	A	V	T	F	G	L	A	V	G	G	Y	I	T	I	V	R	A	A	F	Y	W	I	A	Q	L	L	G	A	T	L	A	A	Y	L	L	K	A	I	V
Mpolymorpha	Mapoly0135s0055	SF52 - AQUAPORIN TIP1-1		H	H	A	R	113	N	P	A	V	T	F	G	L	A	V	G	G	Y	I	T	L	V	R	A	A	F	Y	W	I	A	Q	L	L	G	A	T	L	A	A	Y	L	L	K	A	I	I
Mpolymorpha	Mapoly0135s0056	SF99 - AQUAPORIN TIP2-1		H	H	A	R	113	N	P	A	V	T	F	G	L	A	L	G	G	Y	I	T	I	I	R	A	A	F	Y	W	I	A	Q	L	L	G	A	T	L	A	A	F	L	L	K	A	I	I
Mpolymorpha	Mapoly0151s0013	SF145 - AQUAPORIN TRANSPORTER // SUBFAMILY NOT NAMED		H	H	A	R	112	N	P	A	V	T	L	A	F	V	V	A	G	K	E	S	L	L	R	A	G	L	Y	V	G	S	Q	I	F	G	G	I	F	G	A	L	F	L	K	W	C	T
Mpolymorpha	Mapoly0223s0004	SF145 - AQUAPORIN TRANSPORTER // SUBFAMILY NOT NAMED		H	H	A	R	113	N	P	A	V	T	F	G	L	A	V	G	G	Y	I	T	I	V	R	A	A	F	Y	W	I	A	Q	L	L	G	A	T	L	A	A	Y	L	L	K	A	I	I
Mpolymorpha	Mapoly0223s0005	SF144 - AQUAPORIN NIP1-1-RELATED		H	H	A	R	113	N	P	A	V	T	F	G	L	A	V	G	G	Y	I	T	I	V	R	A	A	F	Y	W	I	A	Q	L	L	G	A	T	L	A	A	Y	L	L	K	A	I	I
Mpolymorpha	Mapoly0223s0006	SF144 - AQUAPORIN NIP1-1-RELATED		H	H	A	R	113	N	P	A	V	T	F	G	L	A	V	G	G	Y	I	T	V	V	R	A	A	F	Y	W	I	V	Q	L	L	G	A	T	L	A	A	Y	L	L	K	A	I	V
Mpolymorpha	Mapoly0223s0007	Mapoly0001s0424.1.p (1 of 6) K09873 - aquaporin TIP (TIP)		H	H	A	R	113	N	P	A	V	T	F	G	L	A	V	G	G	Y	I	T	I	V	R	A	A	F	Y	W	I	A	Q	L	L	G	A	T	L	A	A	Y	L	L	K	A	I	I
Msinensisearly-release	Misin07G481100	(1 of 4) PTHR19139//PTHR19139:SF142 - AQUAPORIN TRANSPORTER // SUBFAMILY NOT NAMED (PAC:40517286)	6	G	S	G	R	108	N	P	A	V	T	L	A	F	A	V	F	R	H	F	P	W	I	Q	V	P	F	Y	W	A	A	Q	F	T	G	A	I	C	A	S	F	V	L	K	A	V	L
Msinensisearly-release	Misin08G270100	(1 of 4) PTHR19139//PTHR19139:SF142 - AQUAPORIN TRANSPORTER // SUBFAMILY NOT NAMED (PAC:40454939)	6	G	S	G	R	108	N	P	A	V	T	L	A	F	A	V	F	R	H	F	P	W	I	Q	V	P	F	Y	W	A	A	Q	F	T	G	A	I	C	A	S	F	V	L	K	A	V	L
Msinensisearly-release	Misin18G101500	(1 of 4) PTHR19139//PTHR19139:SF142 - AQUAPORIN TRANSPORTER // SUBFAMILY NOT NAMED (PAC:40498022)	6	G	S	G	R	108	N	P	A	V	T	L	S	F	A	C	F	R	H	F	P	W	I	Q	V	P	F	Y	W	A	A	Q	F	T	G	A	M	C	A	A	F	V	L	K	A	V	L
Msinensisearly-release	Misin19G100000	(1 of 4) PTHR19139//PTHR19139:SF142 - AQUAPORIN TRANSPORTER // SUBFAMILY NOT NAMED (PAC:40489542)	6	G	S	G	R	108	N	P	A	V	T	L	S	F	A	C	F	R	H	F	P	W	I	Q	V	P	F	Y	W	A	A	Q	F	T	G	A	M	C	A	A	F	V	L	K	A	V	L
Mtruncatula	Medtr1g006490	SF102 - AQUAPORIN NIP5-1-RELATED		H	I	A	R	111	N	P	A	V	T	L	G	L	L	V	G	G	H	I	T	I	V	R	S	I	L	Y	W	I	D	Q	L	I	A	S	A	A	A	C	Y	L	L	H	Y	L	S
Mtruncatula	Medtr1g006590	SF52 - AQUAPORIN TIP1-1		N	I	A	R	111	N	P	A	V	T	F	G	L	L	V	G	G	H	I	T	V	V	R	S	I	L	Y	W	I	D	Q	L	I	A	S	A	G	A	C	Y	L	L	H	Y	L	T
Mtruncatula	Medtr1g070385	SF170 - AQUAPORIN NIP6-1		A	V	G	R	108	N	P	A	I	T	I	A	F	A	T	I	G	H	F	P	W	F	K	V	P	I	Y	I	I	A	Q	T	I	G	S	L	M	A	T	Y	I	G	S	L	V	Y
Mtruncatula	Medtr1g097840	SF52 - AQUAPORIN TIP1-1		A	I	W	-	108	N	P	S	L	T	I	A	F	A	A	F	R	H	F	P	W	A	H	V	P	A	Y	I	A	A	Q	V	S	A	S	I	C	A	C	Y	A	L	K	G	V	Y
Mtruncatula	Medtr1g115405	SF30 - AQUAPORIN TIP3-1-RELATED		H	I	A	V	111	N	P	A	V	T	F	G	A	F	I	G	G	N	I	T	F	L	R	S	I	L	Y	W	I	A	Q	L	L	G	A	V	V	A	C	I	L	L	N	S	C	T
Mtruncatula	Medtr2g017570	SF142 - AQUAPORIN TRANSPORTER // SUBFAMILY NOT NAMED		W	V	A	R	109	N	P	A	V	T	I	A	H	A	S	T	K	R	F	P	V	K	Q	V	P	A	Y	I	L	S	Q	V	L	G	S	T	L	A	S	G	T	L	R	L	I	F
Mtruncatula	Medtr2g017590	SF145 - AQUAPORIN TRANSPORTER // SUBFAMILY NOT NAMED		W	V	A	R	109	N	P	A	V	T	I	A	H	T	T	T	G	R	F	P	L	K	Q	L	P	A	Y	I	I	A	Q	V	V	G	S	T	L	A	S	G	V	L	K	L	I	F
Mtruncatula	Medtr2g017610	SF144 - AQUAPORIN NIP1-1-RELATED		W	V	A	R	109	N	P	A	V	T	I	A	H	A	S	T	K	R	F	P	V	K	Q	V	P	A	Y	I	I	S	Q	V	L	G	S	T	L	A	S	G	T	L	R	L	I	F
Mtruncatula	Medtr2g017620	SF134 - AQUAPORIN TIP2-3-RELATED		W	V	A	R	109	N	P	A	V	T	I	A	H	T	T	T	G	R	F	P	L	K	Q	V	P	A	Y	I	I	A	Q	V	A	G	S	T	L	A	S	E	A	L	K	L	I	F
Mtruncatula	Medtr2g017660	SF55 - AQUAPORIN TRANSPORTER // SUBFAMILY NOT NAMED		W	I	A	R	109	N	P	A	V	T	I	A	F	A	S	T	R	R	F	P	F	K	Q	V	P	T	Y	M	I	A	Q	V	L	G	S	T	L	A	S	G	S	L	R	L	I	F
Mtruncatula	Medtr2g101370	SF30 - AQUAPORIN TIP3-1-RELATED		H	I	G	R	111	N	P	A	V	T	F	G	L	A	I	G	G	Q	I	T	I	L	T	G	I	F	Y	W	I	A	Q	L	L	G	S	I	V	A	C	F	L	L	K	Y	A	T
Mtruncatula	Medtr2g104940	SF99 - AQUAPORIN TIP2-1		T	I	A	R	108	N	P	A	V	T	I	S	F	A	A	L	K	H	F	P	W	K	H	V	P	M	Y	I	G	A	Q	I	L	A	S	I	C	A	A	F	S	L	K	A	V	F
Mtruncatula	Medtr3g008920	SF99 - AQUAPORIN TIP2-1		W	L	A	R	109	N	P	A	V	T	I	T	W	A	I	F	R	R	I	T	I	K	E	A	P	L	Y	I	L	A	Q	L	L	G	S	T	L	A	S	V	T	L	S	L	M	F
Mtruncatula	Medtr4g006630	SF99 - AQUAPORIN TIP2-1		T	I	A	R	108	N	P	A	V	T	I	S	F	A	A	L	K	H	F	P	W	K	N	V	P	L	Y	I	A	A	Q	V	L	A	S	I	C	A	S	F	T	L	K	G	V	F
Mtruncatula	Medtr4g006650	Medtr1g070385.1 (1 of 1) PF00230//PF06414 - Major intrinsic protein (MIP) // Zeta toxin (Zeta_toxin)		T	V	E	K	1m	N	P	A	V	T	I	S	F	A	V	P	L	Y	I	A	A	Q	V	L	A	S	I	C	A	S	F	T	L	K	G	V	F	H	P	F	M	S	G	G	V	T
Mtruncatula	Medtr4g006730	SF102 - AQUAPORIN NIP5-1-RELATED		T	I	A	R	108	N	P	A	V	T	I	S	F	A	A	L	K	H	F	P	W	K	N	V	P	L	Y	I	A	A	Q	V	L	A	S	I	C	A	S	F	T	L	K	G	V	F
Mtruncatula	Medtr4g084880	SF151 - AQUAPORIN TIP1-3		W	V	A	R	109	N	P	A	V	T	V	S	F	A	I	Y	R	H	F	P	L	K	Q	V	P	L	Y	L	A	A	Q	V	L	G	S	V	L	A	S	G	T	L	Y	L	L	F
Mtruncatula	Medtr5g012810	SF144 - AQUAPORIN NIP1-1-RELATED		H	I	G	R	110	N	P	A	V	T	F	G	L	A	I	G	G	N	I	T	I	L	T	G	L	F	Y	W	I	A	Q	L	L	G	S	I	V	A	S	L	L	L	N	Y	V	T
Mtruncatula	Medtr5g063930	SF144 - AQUAPORIN NIP1-1-RELATED		S	I	A	R	112	N	P	S	V	T	I	A	L	A	V	V	Q	K	I	H	F	K	L	V	P	V	Y	V	V	C	Q	L	M	G	A	T	L	A	T	L	T	L	K	V	L	Y
Mtruncatula	Medtr5g079570	SF144 - AQUAPORIN NIP1-1-RELATED		W	V	G	R	109	N	P	A	V	T	I	T	W	T	I	F	R	R	T	S	L	K	E	A	P	L	Y	I	F	A	Q	L	V	G	S	T	L	A	S	G	T	L	S	L	M	F
Mtruncatula	Medtr6g069040	SF144 - AQUAPORIN NIP1-1-RELATED		H	I	A	L	111	N	P	A	V	T	F	G	A	L	I	G	G	R	I	S	V	L	R	A	V	Y	Y	W	I	A	Q	L	L	G	A	I	V	A	A	L	L	L	R	L	V	T
Mtruncatula	Medtr7g010650	SF144 - AQUAPORIN NIP1-1-RELATED		G	-	-	-	108	N	P	A	V	S	L	A	F	A	T	V	K	H	F	P	W	K	Q	V	P	F	Y	I	A	A	Q	L	T	G	A	I	S	A	S	Y	T	L	R	V	L	L
Mtruncatula	Medtr8g013680	SF99 - AQUAPORIN TIP2-1		H	I	G	R	111	N	P	A	V	T	F	G	L	A	V	G	G	Q	I	T	I	L	T	G	I	F	Y	W	I	A	Q	L	L	G	S	I	V	A	C	F	L	L	Q	F	V	T
Mtruncatula	Medtr8g087710	SF170 - AQUAPORIN NIP6-1		W	V	A	R	109	N	P	A	V	T	I	A	F	A	T	T	R	R	F	P	L	L	Q	V	P	A	Y	I	S	A	Q	L	L	G	A	T	L	A	S	G	T	L	K	L	I	F
Mtruncatula	Medtr8g087720	SF181 - AQUAPORIN NIP4-1-RELATED		W	V	-	-	109	N	P	A	V	T	I	A	F	A	S	T	K	R	F	P	L	K	Q	V	P	A	Y	V	A	A	Q	V	F	G	S	T	L	A	S	G	T	L	R	L	I	F
Oeuropaeaearly-release	Oeu011481.1	(1 of 2) PTHR19139//PTHR19139:SF170 - AQUAPORIN TRANSPORTER // AQUAPORIN NIP6-1 (PAC:37741029)		T	-	-	-		N	P	A	I	T	I	A	F	A	A	L	K	H	F	P	W	K	H	V	P	S	Y	I	G	A	Q	V	M	A	S	L	T	A	S	F	L	V	K	G	I	F
Oeuropaeaearly-release	Oeu020545.1	(1 of 3) PTHR19139//PTHR19139:SF102 - AQUAPORIN TRANSPORTER // AQUAPORIN NIP5-1-RELATED (PAC:37733672)		A	I	G	R	108	N	P	S	L	T	I	A	F	A	A	V	R	H	F	P	W	A	H	V	P	G	Y	I	V	A	Q	I	S	A	S	I	C	A	S	F	A	L	K	G	V	F
Oeuropaeaearly-release	Oeu039868.1	(1 of 3) PTHR19139:SF144 - AQUAPORIN NIP1-1-RELATED (PAC:37740580)		W	V	A	R	109	N	P	A	V	T	I	A	F	A	T	C	K	R	F	P	L	R	Q	V	P	A	Y	I	A	A	Q	V	I	G	A	T	L	A	S	G	T	L	R	L	L	F
Oeuropaeaearly-release	Oeu040934.1	(1 of 3) PTHR19139:SF144 - AQUAPORIN NIP1-1-RELATED (PAC:37715301)		-	I	A	R		M	F	V	I	S	G	V	A	T	D	N	R	A	I	G	E	L	K	G	I	A	I	G	A	T	L	S	L	N	I	L	F	A	G	P	I	S	G	A	S	L
Oeuropaeaearly-release	Oeu046374.1	(1 of 3) PTHR19139//PTHR19139:SF102 - AQUAPORIN TRANSPORTER // AQUAPORIN NIP5-1-RELATED (PAC:37741806)		A	I	G	R	108	N	P	S	L	T	I	A	F	A	A	L	R	H	F	P	W	A	H	V	P	A	Y	I	A	A	Q	V	S	A	S	I	C	A	S	F	A	L	K	G	V	F
Oeuropaeaearly-release	Oeu047418.1	(1 of 1) PTHR19139//PTHR19139:SF181 - AQUAPORIN TRANSPORTER // AQUAPORIN NIP4-1-RELATED (PAC:37734137)		W	V	A	R	109	N	P	A	V	T	I	T	F	A	I	F	R	R	F	P	W	K	E	V	P	L	Y	I	I	A	Q	L	I	G	S	I	L	A	S	C	T	L	A	I	L	F
Oeuropaeaearly-release	Oeu060126.1	(1 of 2) PTHR19139//PTHR19139:SF170 - AQUAPORIN TRANSPORTER // AQUAPORIN NIP6-1 (PAC:37701691)		T	I	A	R	108	N	P	S	V	T	I	A	F	A	A	L	K	H	F	P	W	K	H	V	P	V	Y	I	G	A	Q	I	L	A	S	T	C	A	A	F	L	L	K	A	I	F
Oeuropaeaearly-release	Oeu060187.1	(1 of 3) PTHR19139:SF144 - AQUAPORIN NIP1-1-RELATED (PAC:37726261)		W	V	A	R	109	N	P	A	V	T	I	A	F	A	S	C	K	R	F	P	L	R	Q	V	P	A	Y	I	S	A	Q	M	I	G	A	T	L	A	G	G	T	L	R	L	L	F
Olucimarinus	estExt_fgenesh1_pg.C_Chr_120034	(1 of 1) KOG0223 - Aquaporin (major intrinsic protein family) (PAC:27417140)		Y	L	G	R	116	N	P	S	V	S	V	T	F	M	A	T	G	K	I	T	V	E	Q	M	I	G	N	I	V	S	Q	I	A	G	A	L	I	G	V	C	W	T	C	V	W	V
Osativa	LOC_Os01g02190	SF144 - AQUAPORIN NIP1-1-RELATED		V	G	G	R	112	N	P	A	V	T	I	T	F	A	A	Y	R	R	F	P	V	W	P	K	L	P	L	Y	V	A	A	Q	L	A	G	S	L	L	A	C	L	S	V	N	A	V
Osativa	LOC_Os01g10600	SF99 - AQUAPORIN TIP2-1		W	V	A	R	115	N	P	A	V	T	V	A	F	A	T	C	G	R	F	R	W	K	Q	V	P	S	Y	V	V	A	Q	V	L	G	S	T	M	A	S	L	T	L	R	V	V	F
Osativa	LOC_Os01g13120	aquaporin protein, putative, expressed		H	I	A	R	110	N	P	A	V	T	L	G	L	A	A	G	G	H	I	T	L	F	R	S	A	L	Y	A	A	A	Q	L	L	G	S	S	L	A	C	L	L	L	A	A	L	T
Osativa	LOC_Os01g74450	Kalax.0375s0022.1.p (1 of 10) K09874 - aquaporin NIP (NIP)		H	I	A	V	111	N	P	A	V	T	F	G	A	F	V	G	G	N	I	S	L	V	K	A	V	V	Y	W	V	A	Q	L	L	G	S	V	V	A	C	L	L	L	K	I	A	T
Osativa	LOC_Os02g13870	SF30 - AQUAPORIN TIP3-1-RELATED		W	V	A	R	109	N	P	A	V	T	L	A	F	A	T	C	R	R	F	P	W	R	Q	V	P	A	Y	A	A	A	Q	M	L	G	A	T	L	A	A	G	T	L	R	L	M	F
Osativa	LOC_Os02g44080	SF99 - AQUAPORIN TIP2-1		H	I	G	R	110	N	P	A	V	T	F	G	L	A	V	G	G	H	I	T	I	L	T	G	L	F	Y	W	I	A	Q	L	L	G	A	S	I	A	C	L	L	L	K	F	V	T
Osativa	LOC_Os02g51110	SF99 - AQUAPORIN TIP2-1	6	G	S	G	R	108	N	P	A	V	T	L	A	F	A	V	F	R	H	F	P	W	I	Q	V	P	F	Y	W	A	A	Q	F	T	G	A	I	C	A	S	F	V	L	K	A	V	I
Osativa	LOC_Os03g05290	SF181 - AQUAPORIN NIP4-1-RELATED		H	I	A	V	110	N	P	A	V	T	F	G	A	F	V	G	G	N	I	T	L	F	R	G	L	L	Y	W	I	A	Q	L	L	G	S	T	V	A	C	F	L	L	R	F	S	T
Osativa	LOC_Os05g11560	Kalax.0608s0028.1.p (1 of 10) K09874 - aquaporin NIP (NIP)		W	V	-	-	109	N	P	A	V	T	L	A	F	A	T	C	G	R	F	P	W	R	R	V	P	A	Y	A	A	A	Q	V	A	G	S	A	A	A	S	A	A	L	R	A	L	F
Osativa	LOC_Os05g14240	Kalax.0669s0017.2.p (1 of 10) K09874 - aquaporin NIP (NIP)		T	T	A	R	111	N	P	A	V	T	V	A	L	L	A	R	G	H	I	T	A	F	R	S	A	L	Y	V	A	A	Q	L	L	A	S	S	L	A	C	I	L	L	R	Y	L	T
Osativa	LOC_Os06g12310	SF171 - AQUAPORIN NIP7-1-RELATED	6	G	S	G	R	108	N	P	A	V	T	L	S	F	A	F	F	R	H	F	P	W	I	Q	V	P	F	Y	W	A	A	Q	F	T	G	A	M	C	A	A	F	V	L	R	A	V	L
Osativa	LOC_Os06g22960	SF144 - AQUAPORIN NIP1-1-RELATED		H	I	G	R	109	N	P	A	V	T	F	G	L	A	L	G	G	Q	I	T	I	L	T	G	V	F	Y	W	I	A	Q	L	L	G	A	I	V	G	A	V	L	V	Q	F	C	T
Osativa	LOC_Os06g35930	SF102 - AQUAPORIN NIP5-1-RELATED		W	V	A	R	109	N	P	A	V	T	L	G	F	A	V	A	G	R	F	P	W	R	R	A	P	A	Y	A	L	A	Q	T	A	A	A	T	A	A	S	V	V	L	R	L	M	F
Osativa	LOC_Os08g05590	LOC_Os01g02190.1 aquaporin protein, putative, expressed		A	A	A	R	108	N	P	A	V	S	I	A	M	T	V	F	G	H	L	P	P	A	H	L	L	P	Y	I	A	A	Q	I	L	G	S	I	T	A	S	F	A	V	K	G	M	Y
Osativa	LOC_Os08g05600	LOC_Os01g10600.1 aquaporin protein, putative, expressed		A	I	A	R	108	N	P	A	I	S	I	A	M	A	V	F	G	H	L	P	S	A	H	L	L	P	Y	I	S	S	Q	I	L	G	A	V	A	A	S	F	A	V	K	G	L	Y
Osativa	LOC_Os10g35050	LOC_Os01g74450.1 aquaporin protein, putative, expressed		H	M	A	R	111	N	P	A	I	T	F	G	A	L	L	G	G	R	L	S	L	I	R	A	L	F	Y	W	L	A	Q	L	L	G	A	V	V	A	T	L	L	L	R	L	T	T
Osativa	LOC_Os10g36924	LOC_Os02g13870.1 aquaporin protein, putative, expressed		A	I	G	R	110	N	P	S	L	T	I	A	F	A	A	L	R	H	F	P	W	L	Q	V	P	A	Y	V	A	V	Q	V	L	G	S	I	C	A	G	F	A	L	K	G	V	F
Osativa	LOC_Os12g10280	LOC_Os02g44080.1 aquaporin protein, putative, expressed		I	V	A	R	109	N	P	A	V	S	V	A	M	A	A	F	G	R	L	Q	P	A	H	L	L	P	Y	A	A	A	Q	V	L	G	A	V	A	A	A	A	A	V	D	G	I	F
Othomaeum	Oropetium_20150105_04192	SF55 - AQUAPORIN TRANSPORTER // SUBFAMILY NOT NAMED		G	S	G	R	114	N	P	A	V	T	L	A	F	A	V	F	R	H	F	P	W	I	Q	K	V	R	M	M	Q	V	P	F	Y	W	A	A	Q	F	T	G	A	I	C	A	S	F
Othomaeum	Oropetium_20150105_06920	SF52 - AQUAPORIN TIP1-1		V	G	G	R	111	N	P	A	V	T	A	T	F	A	A	F	G	Y	F	P	W	R	K	L	P	P	Y	A	L	A	Q	L	A	G	S	V	L	A	C	L	A	V	N	G	V	M
Othomaeum	Oropetium_20150105_12302	SF99 - AQUAPORIN TIP2-1		H	I	G	R	110	N	P	A	V	T	F	G	L	A	V	G	G	H	I	S	I	L	T	G	I	F	Y	W	V	A	Q	L	L	G	A	T	V	A	C	L	L	L	Q	F	V	T
Othomaeum	Oropetium_20150105_15894	SF143 - AQUAPORIN TRANSPORTER // SUBFAMILY NOT NAMED	6	G	S	G	R	108	N	P	A	V	T	L	S	F	A	C	F	R	H	F	P	W	I	Q	V	P	F	Y	W	A	A	Q	F	T	G	A	M	C	A	A	F	V	L	K	A	V	L
Othomaeum	Oropetium_20150105_17952	SF99 - AQUAPORIN TIP2-1		X	V	A	R	121	N	P	A	V	T	I	A	F	A	T	C	G	R	F	P	W	K	Q	A	S	C	S	F	F	S	T	R	T	V	P	S	Y	V	V	A	Q	V	L	G	S	T
Othomaeum	Oropetium_20150105_18989	SF170 - AQUAPORIN NIP6-1		W	V	A	R	109	N	P	A	V	T	F	A	F	A	T	C	G	R	F	P	W	R	Q	V	P	A	Y	A	L	A	Q	L	L	G	A	T	L	A	A	G	T	L	R	L	M	F
Othomaeum	Oropetium_20150105_21609	SF181 - AQUAPORIN NIP4-1-RELATED		A	I	G	R	110	N	P	S	L	T	I	A	F	A	A	L	R	H	F	P	W	L	Q	V	P	A	Y	V	S	V	Q	A	L	G	S	I	C	A	A	F	A	L	K	G	V	F
Othomaeum	Oropetium_20150105_23357	SF134 - AQUAPORIN TIP2-3-RELATED		A	A	A	R	108	N	P	A	V	S	I	A	M	A	V	F	G	H	L	P	L	A	H	L	L	P	Y	M	T	A	Q	I	L	G	S	T	A	A	S	F	T	A	K	G	I	F
Othomaeum	Oropetium_20150105_23358	SF171 - AQUAPORIN NIP7-1-RELATED		A	A	A	R	112	N	P	S	V	S	I	A	M	A	V	L	G	R	L	P	V	A	H	L	A	P	Y	V	A	A	Q	V	L	G	S	T	C	A	S	F	V	A	K	A	L	Y
PdeltoidesWV94early-release	Podel.01G050300	(1 of 2) PTHR19139:SF170 - AQUAPORIN NIP6-1 (PAC:37311354)		T	I	A	R	108	N	P	S	I	T	I	A	F	A	A	L	K	H	F	P	W	K	H	V	P	V	Y	I	G	A	Q	V	L	A	S	L	C	A	A	F	A	L	K	V	I	F
PdeltoidesWV94early-release	Podel.01G472500	(1 of 3) PTHR19139:SF102 - AQUAPORIN NIP5-1-RELATED (PAC:37307486)		A	I	G	R	108	N	P	S	L	T	I	A	F	A	A	L	R	H	F	P	W	V	Q	V	P	A	Y	I	A	A	Q	V	S	A	S	I	C	A	S	F	A	L	K	G	V	F
PdeltoidesWV94early-release	Podel.03G195200	(1 of 2) PTHR19139:SF170 - AQUAPORIN NIP6-1 (PAC:37323177)		S	I	A	R	108	N	P	S	I	T	I	A	F	A	A	L	K	H	F	P	W	K	H	V	P	V	Y	V	G	A	Q	V	L	A	S	L	C	A	A	F	A	L	K	G	I	F
PdeltoidesWV94early-release	Podel.04G068900	(1 of 3) PTHR19139:SF144 - AQUAPORIN NIP1-1-RELATED (PAC:37290977)		W	V	A	R	109	N	P	A	V	T	L	A	F	A	T	C	K	R	F	P	W	K	Q	V	P	A	Y	V	A	C	Q	V	I	G	A	T	L	A	A	G	T	I	R	L	L	F
PdeltoidesWV94early-release	Podel.10G111400	(1 of 2) PTHR19139:SF181 - AQUAPORIN NIP4-1-RELATED (PAC:37339160)		W	V	A	R	109	N	P	A	V	T	V	T	F	A	I	F	R	H	F	P	Y	K	Q	V	P	L	Y	I	V	A	Q	L	L	G	S	L	L	A	S	G	T	L	S	L	L	F
PdeltoidesWV94early-release	Podel.11G066700	(1 of 3) PTHR19139:SF144 - AQUAPORIN NIP1-1-RELATED (PAC:37331748)		W	V	A	R	109	N	P	A	V	T	L	A	F	A	T	C	K	R	F	P	W	K	Q	V	P	A	Y	I	S	C	Q	V	I	G	S	T	L	A	A	G	T	I	R	L	I	F
PdeltoidesWV94early-release	Podel.11G144300	(1 of 3) PTHR19139:SF102 - AQUAPORIN NIP5-1-RELATED (PAC:37333109)		A	I	G	R	108	N	P	S	L	T	I	A	F	A	A	L	R	H	F	P	W	V	Q	V	P	A	Y	I	A	A	Q	V	S	A	S	I	C	A	S	F	A	L	K	G	V	F
PdeltoidesWV94early-release	Podel.17G087200	(1 of 1) PTHR19139//PTHR19139:SF142 - AQUAPORIN TRANSPORTER // SUBFAMILY NOT NAMED (PAC:37320074)	6	G	S	G	R	108	N	P	A	V	T	T	A	F	A	A	V	L	N	F	P	W	K	Q	V	P	F	Y	A	A	A	Q	L	T	G	A	I	S	A	S	F	T	L	K	V	L	L
PdeltoidesWV94early-release	Podel.17G136800	(1 of 2) PTHR19139:SF181 - AQUAPORIN NIP4-1-RELATED (PAC:37320852)		W	V	A	R	109	N	P	A	V	T	I	A	F	A	I	F	R	R	F	P	S	W	Q	V	P	L	Y	I	I	A	Q	L	M	G	S	I	L	A	S	G	T	L	A	L	A	L
PdeltoidesWV94early-release	Podel.T215400	(1 of 3) PTHR19139:SF102 - AQUAPORIN NIP5-1-RELATED (PAC:37333775)		A	I	G	R		N	P	S	L	T	I	A	F	A	A	L	R	H	F	P	W	V	Q	V	P	A	Y	I	A	A	Q	C	Q	P	P	S	V	L	L	L	L	L	K	E	S	S
Phallii	Pahal.A00941	SF181 - AQUAPORIN NIP4-1-RELATED		W	V	-	-	109	N	P	A	V	T	F	A	F	A	T	C	G	R	F	P	W	R	Q	L	P	A	Y	V	L	A	Q	M	L	G	S	T	L	A	S	G	T	L	R	L	M	F
Phallii	Pahal.C00858	SF181 - AQUAPORIN NIP4-1-RELATED		H	S	A	R	110	N	P	A	V	T	V	A	M	M	V	R	G	H	L	S	K	L	R	T	V	L	Y	V	A	A	Q	L	L	A	S	S	L	A	C	I	L	L	R	Y	L	T
Phallii	Pahal.C00952	SF102 - AQUAPORIN NIP5-1-RELATED		W	V	A	R	109	N	P	A	V	S	V	A	F	A	T	C	G	R	F	P	W	R	Q	V	P	A	Y	A	A	A	Q	V	M	G	A	T	A	A	S	L	T	L	R	L	L	F
Phallii	Pahal.C04325	SF142 - AQUAPORIN TRANSPORTER // SUBFAMILY NOT NAMED		Y	I	A	V	111	N	P	A	V	T	F	G	A	F	V	G	G	N	I	T	L	F	K	A	V	V	Y	W	V	A	Q	L	L	G	S	V	V	A	C	L	L	L	K	I	A	T
Phallii	Pahal.D02039	SF182 - AQUAPORIN TRANSPORTER // SUBFAMILY NOT NAMED		W	A	A	R	110	N	P	A	V	S	V	G	F	A	I	S	G	R	F	P	W	K	K	V	P	A	Y	M	V	V	Q	T	V	A	A	T	A	A	S	L	M	L	R	L	M	F
Phallii	Pahal.D02623	SF134 - AQUAPORIN TIP2-3-RELATED	6	G	S	G	R	108	N	P	A	V	T	L	S	F	A	C	F	R	H	F	P	W	I	Q	V	P	F	Y	W	A	A	Q	F	T	G	A	M	C	A	A	F	V	L	K	A	V	L
Phallii	Pahal.E00364	SF142 - AQUAPORIN TRANSPORTER // SUBFAMILY NOT NAMED		Y	I	A	V	111	N	P	A	V	T	F	G	A	F	V	G	G	N	I	T	L	F	K	A	V	V	Y	W	V	A	Q	L	L	G	S	V	V	A	C	L	L	L	K	I	A	T
Phallii	Pahal.E03687	SF184 - AQUAPORIN TRANSPORTER // SUBFAMILY NOT NAMED		V	G	G	R	108	N	P	A	V	T	A	T	F	A	A	F	G	Y	L	P	W	A	K	L	P	F	Y	V	V	V	Q	L	A	G	S	V	L	A	C	L	A	V	N	G	V	M
Phallii	Pahal.E04371	SF144 - AQUAPORIN NIP1-1-RELATED		W	V	A	R	111	N	P	A	V	T	V	A	F	A	T	C	G	R	F	P	W	K	Q	V	P	S	Y	A	V	A	Q	V	L	G	S	T	L	A	S	L	T	L	R	V	V	F
Phallii	Pahal.F00956	SF102 - AQUAPORIN NIP5-1-RELATED		A	A	A	R	108	N	P	A	V	S	I	A	M	T	V	F	G	H	L	P	L	A	H	L	L	P	Y	M	T	A	Q	V	L	G	S	I	A	A	S	F	T	V	K	G	I	Y
Phallii	Pahal.F00957	SF159 - AQUAPORIN TRANSPORTER // SUBFAMILY NOT NAMED		A	A	A	R	112	N	P	A	V	S	V	A	M	A	A	L	G	H	L	P	R	P	H	L	A	P	Y	V	A	A	Q	L	L	G	S	T	A	A	S	F	A	A	K	A	L	Y
Phallii	Pahal.F00969	SF159 - AQUAPORIN TRANSPORTER // SUBFAMILY NOT NAMED		A	A	P	R	109	N	P	A	V	S	L	A	M	G	V	F	G	H	L	P	R	A	H	V	L	P	Y	A	A	A	Q	T	L	G	S	A	A	A	T	F	L	A	K	G	L	Y
Phallii	Pahal.F00971	SF144 - AQUAPORIN NIP1-1-RELATED		A	A	A	R	111	N	P	A	V	S	A	A	M	A	A	F	G	Y	L	P	R	A	Q	L	A	P	Y	V	A	A	Q	L	L	G	S	T	V	A	S	F	A	A	K	A	V	Y
Phallii	Pahal.F00972	SF143 - AQUAPORIN TRANSPORTER // SUBFAMILY NOT NAMED		A	A	A	R	108	N	P	A	V	S	I	A	M	T	V	F	G	H	L	P	L	A	H	L	L	P	Y	M	T	A	Q	I	L	G	S	I	A	A	S	F	S	V	K	G	I	Y
Phallii	Pahal.F01496	SF141 - AQUAPORIN TRANSPORTER // SUBFAMILY NOT NAMED		Q	S	A	R	110	N	P	A	V	T	L	S	L	A	V	G	G	H	I	T	L	F	R	S	A	L	Y	I	V	A	Q	M	L	G	S	S	T	A	C	I	L	L	R	W	L	T
Phallii	Pahal.F01497	SF55 - AQUAPORIN TRANSPORTER // SUBFAMILY NOT NAMED		H	V	A	R	110	N	P	A	V	T	L	G	L	A	V	T	G	R	I	T	L	F	R	S	A	L	Y	T	A	A	Q	L	L	G	S	A	L	A	C	L	L	L	A	F	L	T
Phallii	Pahal.F02850	SF183 - AQUAPORIN TRANSPORTER // SUBFAMILY NOT NAMED		H	I	G	R	109	N	P	A	V	T	F	G	L	A	L	G	G	Q	I	T	I	L	T	G	I	F	Y	W	I	A	Q	L	L	G	A	I	V	G	A	V	L	V	Q	Y	S	T
Phallii	Pahal.G01839	SF142 - AQUAPORIN TRANSPORTER // SUBFAMILY NOT NAMED		H	I	G	R	110	N	P	A	V	T	F	G	L	A	V	G	G	H	I	T	I	L	T	G	I	F	Y	W	V	A	Q	L	L	G	A	S	V	A	C	L	L	L	Q	F	V	T
Phallii	Pahal.I00405	SF55 - AQUAPORIN TRANSPORTER // SUBFAMILY NOT NAMED		H	I	A	V	110	N	P	A	V	T	F	G	A	F	V	G	G	N	I	T	L	F	R	G	L	L	Y	W	I	A	Q	L	L	G	S	T	V	A	C	L	L	L	R	F	S	T
Phallii	Pahal.I01681	SF182 - AQUAPORIN TRANSPORTER // SUBFAMILY NOT NAMED		H	I	G	R	110	N	P	A	V	T	F	G	L	A	V	G	G	H	I	T	I	L	T	G	L	F	Y	W	V	A	Q	L	L	G	A	S	V	A	C	L	L	L	K	F	V	T
Phallii	Pahal.I02814	SF184 - AQUAPORIN TRANSPORTER // SUBFAMILY NOT NAMED		A	I	G	R	110	N	P	S	L	T	I	A	F	A	A	L	R	H	F	P	W	L	Q	V	P	A	Y	V	S	V	Q	V	L	G	S	I	C	A	S	F	A	L	K	G	V	F
Phallii	Pahal.I02964	SF159 - AQUAPORIN TRANSPORTER // SUBFAMILY NOT NAMED		H	V	A	R	111	N	P	A	V	T	F	G	A	L	I	G	G	R	L	S	L	I	R	A	V	F	Y	W	V	A	Q	L	L	G	A	V	A	A	T	L	L	L	R	L	A	T
Ppatens	Pp3c12_10150	Potri.003G077800.1 similar to Probable aquaporin TIP2.3 (Tonoplast intrinsic protein 2.3)		F	A	A	R	108	N	P	A	V	T	L	A	F	A	V	A	K	H	F	S	W	S	Q	V	P	L	Y	I	A	A	Q	C	S	G	A	F	T	A	S	F	L	L	R	W	I	L
Ppatens	Pp3c13_23650	Potri.003G180900.1 similar to Probable aquaporin NIP6.1 (NOD26-like intrinsic protein 6.1)		F	-	S	-	108	N	P	A	V	T	L	A	F	A	I	A	K	H	F	P	W	T	Q	V	P	M	Y	I	V	A	Q	C	G	G	S	V	F	A	S	F	L	L	R	W	I	L
Ppatens	Pp3c15_12660	SF144 - AQUAPORIN NIP1-1-RELATED		A	I	A	R	108	N	P	A	I	T	I	A	F	A	S	L	R	H	F	P	W	V	Q	V	P	F	Y	I	A	A	Q	V	L	G	S	I	A	A	S	F	T	L	K	G	I	F
Ppatens	Pp3c2_34410	Potri.006G239700.1 similar to Probable aquaporin TIP4.1 (Tonoplast intrinsic protein 4.1)		H	I	A	R	107	N	P	A	V	T	L	A	F	A	S	K	K	M	F	P	L	Q	L	V	P	I	Y	L	I	A	Q	F	L	G	A	L	L	A	A	G	I	L	Q	A	V	T
Ppatens	Pp3c20_15350	SF171 - AQUAPORIN NIP7-1-RELATED		H	I	A	R	111	N	P	A	V	S	L	G	L	A	L	A	G	K	I	T	I	I	R	L	V	L	Y	W	V	A	Q	L	L	G	A	V	A	G	A	W	V	L	K	A	V	T
Ppatens	Pp3c23_15870	SF181 - AQUAPORIN NIP4-1-RELATED		G	V	A	R	111	N	P	A	V	S	L	G	L	A	L	A	G	K	I	T	I	I	R	L	V	L	Y	W	I	A	Q	L	L	G	A	V	A	G	A	W	V	L	K	I	V	T
Ppatens	Pp3c24_18690	SF144 - AQUAPORIN NIP1-1-RELATED		H	I	A	R	111	N	P	A	V	S	L	G	L	A	L	A	G	K	I	T	V	I	R	L	V	L	Y	W	V	A	Q	L	L	G	A	V	A	G	A	W	V	L	K	M	V	T
Ppatens	Pp3c4_14920	SF102 - AQUAPORIN NIP5-1-RELATED		F	A	A	R	108	N	P	A	V	T	L	A	F	A	V	A	R	H	F	P	W	T	Q	V	P	L	Y	A	A	A	Q	C	I	G	S	I	T	A	S	F	M	L	R	W	I	L
Ppatens	Pp3c8_13980	SF142 - AQUAPORIN TRANSPORTER // SUBFAMILY NOT NAMED		H	I	A	R	111	N	P	A	V	S	L	G	L	A	L	A	G	K	I	T	V	I	R	L	V	L	Y	W	I	A	Q	L	L	G	A	A	A	G	A	W	V	L	K	I	V	T
Ppersica	Prupe.1G152300	SF181 - AQUAPORIN NIP4-1-RELATED		A	V	G	R	108	N	P	A	V	T	V	A	F	A	T	L	G	H	F	P	W	C	R	V	P	V	Y	I	L	A	Q	T	M	G	S	V	L	A	T	Y	I	G	R	L	V	Y
Ppersica	Prupe.1G324800	Potri.017G154800.1 similar to Probable aquaporin TIP-type alpha (Tonoplast intrinsic protein alpha) (Alpha TIP). [ORG		W	V	A	R	109	N	P	A	V	T	V	T	F	A	I	F	R	H	F	P	V	K	E	V	P	L	Y	V	V	A	Q	V	L	G	S	I	L	A	S	G	T	L	C	L	L	L
Ppersica	Prupe.1G449500	Potri.018G152100.1 similar to Probable aquaporin TIP-type alpha (Tonoplast intrinsic protein alpha) (Alpha TIP). [ORG		H	I	A	R	111	N	P	A	V	T	L	G	L	L	V	G	G	H	I	T	V	F	R	S	L	L	Y	W	I	D	Q	L	L	A	A	A	A	A	C	Y	L	L	E	Y	L	T
Ppersica	Prupe.3G063500	Pp3c12_10150V3.1.p (1 of 5) K09874 - aquaporin NIP (NIP)		H	I	G	R	111	N	P	A	V	T	F	G	L	A	L	G	G	Q	I	T	V	L	T	G	I	F	Y	W	I	A	Q	L	L	G	A	I	V	A	A	F	I	L	K	F	V	T
Ppersica	Prupe.3G096600	Pp3c13_23650V3.5.p (1 of 5) K09874 - aquaporin NIP (NIP)		T	I	A	R	108	N	P	S	V	T	I	A	F	A	A	L	K	H	F	S	W	K	H	V	P	V	Y	V	G	A	Q	V	L	A	S	I	C	A	A	F	A	L	K	V	I	F
Ppersica	Prupe.3G159500	SF102 - AQUAPORIN NIP5-1-RELATED		W	V	A	R	109	N	P	A	V	T	I	T	F	G	V	L	R	R	L	S	F	R	E	V	P	S	Y	I	V	A	Q	L	L	G	S	T	M	A	S	G	T	I	A	V	L	L
Ppersica	Prupe.3G191000	Pp3c2_34410V3.2.p (1 of 5) K09874 - aquaporin NIP (NIP)		S	I	G	R	108	N	P	S	V	T	L	A	F	A	T	F	R	H	F	P	W	S	Q	V	P	L	Y	I	I	V	Q	V	S	A	S	I	S	A	S	F	A	L	K	G	V	F
Ppersica	Prupe.3G267200	Pp3c20_15350V3.1.p (1 of 4) K09873 - aquaporin TIP (TIP)	6	G	S	G	R	108	N	P	A	V	T	L	A	F	A	A	V	R	H	F	P	W	K	Q	V	P	I	Y	W	V	A	Q	L	A	G	S	I	S	A	S	F	T	L	S	V	L	L
Ppersica	Prupe.4G068700	Pp3c23_15870V3.3.p (1 of 4) K09873 - aquaporin TIP (TIP)		W	V	A	R	109	N	P	A	V	T	I	A	F	A	I	T	K	R	F	P	W	K	Q	V	P	A	Y	I	A	A	Q	V	L	G	S	T	L	A	S	G	T	L	R	L	I	F
Ppersica	Prupe.5G067600	Pp3c24_18690V3.1.p (1 of 4) K09873 - aquaporin TIP (TIP)		H	I	G	R	110	N	P	A	V	T	L	G	L	A	I	G	G	N	I	T	I	L	T	G	I	F	Y	W	I	A	Q	L	L	G	S	I	V	A	S	F	L	L	K	F	V	T
Ppersica	Prupe.5G138000	Pp3c4_14920V3.3.p (1 of 5) K09874 - aquaporin NIP (NIP)		A	I	G	R	108	N	P	S	L	T	I	A	F	A	A	L	R	H	F	P	W	V	Q	V	P	A	Y	I	A	A	Q	V	S	G	S	I	C	A	S	F	A	L	K	G	A	F
Ppersica	Prupe.5G246100	Pp3c8_13980V3.2.p (1 of 4) K09873 - aquaporin TIP (TIP)		H	I	A	R	111	N	P	A	V	T	F	G	A	L	I	G	G	R	L	S	V	V	R	A	L	Y	Y	W	V	A	Q	L	L	G	A	I	V	A	S	L	L	L	R	L	V	T
Ptrichocarpa	Potri.001G046800	SF144 - AQUAPORIN NIP1-1-RELATED		T	-	-	-	108	N	P	S	I	T	I	A	F	A	A	L	K	H	F	P	W	K	H	V	P	V	Y	I	G	A	Q	V	L	A	S	L	C	A	A	F	A	L	K	V	I	F
Ptrichocarpa	Potri.001G157000	similar to Probable aquaporin TIP2.3 (Tonoplast intrinsic protein 2.3)		H	I	G	R	110	N	P	A	V	T	F	G	L	A	I	G	G	N	I	T	I	L	T	G	L	L	Y	W	I	A	Q	C	L	G	S	I	A	A	C	L	L	L	K	F	A	T
Ptrichocarpa	Potri.001G186700	SF99 - AQUAPORIN TIP2-1		H	I	G	R	111	N	P	A	V	T	F	G	L	A	L	G	G	Q	I	T	I	L	T	G	I	F	Y	W	I	A	Q	L	L	G	S	I	V	A	C	Y	L	L	K	V	A	T
Ptrichocarpa	Potri.001G235300	SF170 - AQUAPORIN NIP6-1		H	I	A	V	111	N	P	A	V	T	F	G	A	F	I	G	G	H	I	T	F	I	R	S	L	L	Y	W	V	A	Q	C	L	G	S	V	V	A	C	L	L	L	K	L	A	T
Ptrichocarpa	Potri.001G455000	SF144 - AQUAPORIN NIP1-1-RELATED		A	-	-	Y	108	N	P	S	L	T	I	A	F	A	A	L	R	H	F	P	W	V	Q	V	P	A	Y	I	A	A	Q	V	S	A	S	I	C	A	S	F	A	L	K	G	V	F
Ptrichocarpa	Potri.002G097000	SF144 - AQUAPORIN NIP1-1-RELATED		W	A	A	R	112	N	P	A	V	S	I	A	L	A	V	V	R	K	F	S	W	K	E	V	P	M	Y	I	L	A	Q	V	L	G	S	T	L	A	S	L	T	L	R	M	L	F
Ptrichocarpa	Potri.003G050900	SF151 - AQUAPORIN TIP1-3		H	I	G	R	111	N	P	A	V	T	L	G	L	A	L	G	G	Q	M	T	I	L	T	G	I	F	Y	W	I	A	Q	L	L	G	S	I	V	A	C	Y	L	L	K	V	V	T
Ptrichocarpa	Potri.003G077800	SF102 - AQUAPORIN NIP5-1-RELATED		H	I	G	R	111	N	P	A	V	T	F	G	L	A	I	G	G	N	I	T	F	L	T	G	L	L	Y	W	I	A	Q	C	L	G	S	I	V	A	C	L	L	L	K	V	V	T
Ptrichocarpa	Potri.003G180900	SF171 - AQUAPORIN NIP7-1-RELATED		S	I	A	R	108	N	P	S	I	T	I	A	F	A	A	L	K	H	F	P	W	K	H	V	P	V	Y	I	G	A	Q	V	L	A	S	L	C	A	A	F	A	L	K	G	I	F
Ptrichocarpa	Potri.004G063000	SF151 - AQUAPORIN TIP1-3		W	V	A	R	109	N	P	A	V	T	L	A	F	A	T	C	K	R	F	P	W	K	Q	V	P	A	Y	V	A	C	Q	V	I	G	A	T	L	A	A	G	T	I	R	L	L	F
Ptrichocarpa	Potri.006G239700	SF142 - AQUAPORIN TRANSPORTER // SUBFAMILY NOT NAMED		H	I	A	R	111	N	P	A	V	T	I	G	L	L	F	G	G	H	I	T	V	V	R	S	I	L	Y	W	I	D	Q	L	L	A	S	T	A	A	C	F	L	L	K	Y	L	T
Ptrichocarpa	Potri.008G203300	SF99 - AQUAPORIN TIP2-1		A	V	G	R	108	N	P	A	V	T	I	A	F	A	T	F	G	H	F	P	W	S	K	V	P	L	Y	I	L	A	Q	T	V	G	S	V	S	A	T	Y	V	G	S	S	V	Y
Ptrichocarpa	Potri.010G112900	SF170 - AQUAPORIN NIP6-1		W	V	A	R	109	N	P	A	V	T	V	T	F	A	I	F	R	H	F	P	Y	K	Q	V	P	L	Y	I	A	A	Q	L	L	G	S	L	L	A	S	G	T	L	S	L	L	F
Ptrichocarpa	Potri.010G209900	similar to Putative aquaporin TIP1.3 (Tonoplast intrinsic protein 1.3)		H	I	A	V	110	N	P	A	V	T	F	G	A	L	I	G	G	N	I	T	L	L	R	S	I	L	Y	W	I	A	Q	L	L	G	S	V	V	A	C	L	L	L	K	F	A	T
Ptrichocarpa	Potri.011G072100	Potri.001G046800.2 similar to Probable aquaporin NIP6.1 (NOD26-like intrinsic protein 6.1)		W	V	A	R	109	N	P	A	V	T	L	A	F	A	T	C	K	R	F	P	W	K	Q	V	P	A	Y	I	S	C	Q	V	I	G	S	T	L	A	A	G	T	I	R	L	I	F
Ptrichocarpa	Potri.011G146900	Potri.001G186700.1 similar to Aquaporin TIP2.1 (Tonoplast intrinsic protein 2.1)		A	I	G	R	108	N	P	S	L	T	I	A	F	A	A	L	R	H	F	P	W	V	Q	V	P	A	Y	I	A	A	Q	V	S	A	S	I	C	A	S	F	A	L	K	G	V	F
Ptrichocarpa	Potri.017G083300	Potri.001G235300.1 similar to nodulin-26. [ORG	6	G	S	G	R	108	N	P	A	V	T	T	A	F	A	A	V	L	N	F	P	W	K	Q	V	P	F	Y	A	A	A	Q	L	T	G	A	I	S	A	S	F	T	L	K	V	L	L
Ptrichocarpa	Potri.017G128200	SF102 - AQUAPORIN NIP5-1-RELATED		W	V	A	R	109	N	P	A	V	T	I	A	F	A	I	F	R	R	F	P	S	W	Q	V	P	L	Y	I	I	A	Q	L	M	G	S	I	L	A	S	G	T	L	A	L	A	L
Ptrichocarpa	Potri.017G154800	SF145 - AQUAPORIN TRANSPORTER // SUBFAMILY NOT NAMED		H	I	A	R	111	N	P	A	V	T	F	G	S	L	V	G	G	R	I	S	V	I	R	A	V	Y	Y	W	V	A	Q	L	L	G	S	I	V	A	A	L	L	L	R	L	V	T
Ptrichocarpa	Potri.018G152100	Potri.003G050900.1 similar to Aquaporin TIP2.1 (Tonoplast intrinsic protein 2.1)		H	I	A	R	111	N	P	A	V	T	F	G	S	L	V	G	G	R	I	S	V	I	R	A	V	S	Y	W	V	A	Q	L	L	G	S	I	F	A	A	L	L	L	R	L	V	T
Pvirgatum	Pavir.Aa00406	SF159 - AQUAPORIN TRANSPORTER // SUBFAMILY NOT NAMED		-	S	G	R	82	N	P	A	V	T	L	A	F	A	V	F	R	H	F	P	W	I	Q	V	L	L	G	T	T	T	P	T	G	P	H	W	H	A	L	V	I	E	V	I	V	T
Pvirgatum	Pavir.Ab01231	SF166 - AQUAPORIN TRANSPORTER // SUBFAMILY NOT NAMED		W	V	A	R	109	N	P	A	V	T	F	A	F	A	T	C	G	R	F	P	W	R	Q	L	P	A	Y	V	L	A	Q	M	L	G	S	T	L	A	A	G	T	L	R	L	M	F
Pvirgatum	Pavir.Ab02995	SF159 - AQUAPORIN TRANSPORTER // SUBFAMILY NOT NAMED	6	G	S	-	-	108	N	P	A	V	T	L	A	F	A	V	F	R	H	F	P	W	I	Q	V	P	F	Y	W	A	A	Q	F	T	G	A	I	C	A	S	F	V	L	K	A	V	L
Pvirgatum	Pavir.Ca00461	SF159 - AQUAPORIN TRANSPORTER // SUBFAMILY NOT NAMED		H	S	A	R	110	N	P	A	V	T	V	S	M	M	V	R	G	H	L	S	K	L	R	T	V	L	Y	V	A	A	Q	L	L	A	S	S	L	A	C	I	L	L	R	Y	L	T
Pvirgatum	Pavir.Cb01700	SF165 - AQUAPORIN TRANSPORTER // SUBFAMILY NOT NAMED		W	V	A	R	109	N	P	A	V	S	V	A	F	A	T	C	G	R	F	P	W	W	Q	V	P	V	Y	A	A	A	Q	V	M	G	A	T	A	A	S	L	T	L	R	L	L	F
Pvirgatum	Pavir.Cb01832	SF165 - AQUAPORIN TRANSPORTER // SUBFAMILY NOT NAMED		H	S	A	R	110	N	P	A	V	T	V	A	M	M	V	R	G	H	L	S	K	L	R	T	V	L	Y	V	A	A	Q	L	L	A	S	S	L	A	C	I	L	L	R	Y	L	T
Pvirgatum	Pavir.Da00802	SF99 - AQUAPORIN TIP2-1		W	A	A	R	109	N	P	A	V	T	V	G	F	A	I	S	G	R	F	P	W	K	K	V	P	A	Y	M	V	V	Q	T	V	A	A	T	A	A	S	L	M	L	R	L	M	F
Pvirgatum	Pavir.Da01156	SF134 - AQUAPORIN TIP2-3-RELATED	6	G	S	G	R	108	N	P	A	V	T	L	S	F	A	C	F	R	H	F	P	W	I	Q	V	P	F	Y	W	A	A	Q	F	T	G	A	M	C	A	A	F	V	L	K	A	V	L
Pvirgatum	Pavir.Da01714	SF52 - AQUAPORIN TIP1-1		H	I	G	R	109	N	P	A	V	T	F	G	L	A	L	G	G	Q	I	T	I	L	T	G	I	F	Y	W	I	A	Q	L	L	G	A	I	V	G	A	V	L	V	Q	F	S	T
Pvirgatum	Pavir.Db00851	SF134 - AQUAPORIN TIP2-3-RELATED		W	A	A	R	144	N	P	A	V	T	V	G	F	A	I	S	G	R	F	P	W	K	K	A	S	R	F	L	L	V	I	C	M	V	R	V	N	I	A	L	I	T	I	I	L	M
Pvirgatum	Pavir.Db01217	SF102 - AQUAPORIN NIP5-1-RELATED		H	I	G	R	109	N	P	A	V	T	F	G	L	A	L	G	G	Q	I	T	I	L	T	G	I	F	Y	W	I	A	Q	L	L	G	A	I	V	G	A	V	L	V	Q	F	S	T
Pvirgatum	Pavir.Db01588	SF132 - AQUAPORIN TRANSPORTER // SUBFAMILY NOT NAMED	6	G	S	-	-	108	N	P	A	V	T	L	S	F	A	C	F	R	H	F	P	W	I	Q	V	P	F	Y	W	A	A	Q	F	T	G	A	M	C	A	A	F	V	L	K	A	V	L
Pvirgatum	Pavir.Ea00003	SF142 - AQUAPORIN TRANSPORTER // SUBFAMILY NOT NAMED		H	V	A	R	110	N	P	A	V	T	L	G	L	A	V	T	G	R	V	T	L	F	R	S	A	L	Y	I	A	A	Q	L	M	G	S	A	L	A	C	L	L	L	A	F	L	T
Pvirgatum	Pavir.Ea00222	SF144 - AQUAPORIN NIP1-1-RELATED		W	V	A	R	111	N	P	A	V	T	V	A	F	A	T	C	G	R	F	P	W	K	Q	V	P	S	Y	A	V	A	Q	V	L	G	S	T	L	A	S	L	T	L	R	V	V	F
Pvirgatum	Pavir.Ea00764	SF142 - AQUAPORIN TRANSPORTER // SUBFAMILY NOT NAMED		V	G	G	R	108	N	P	A	V	T	A	T	F	A	A	F	G	Y	L	P	W	A	K	L	P	F	Y	V	A	V	Q	L	A	G	S	V	L	A	C	L	A	V	N	G	V	M
Pvirgatum	Pavir.Eb00023	SF143 - AQUAPORIN TRANSPORTER // SUBFAMILY NOT NAMED		Q	S	A	R	110	N	P	A	V	T	L	S	L	A	V	G	G	H	I	T	L	F	R	S	A	L	Y	I	A	A	Q	M	L	G	S	S	A	A	C	V	L	L	R	W	L	T
Pvirgatum	Pavir.Eb00236	SF141 - AQUAPORIN TRANSPORTER // SUBFAMILY NOT NAMED		W	V	A	R	111	N	P	A	V	T	V	A	F	A	T	C	G	R	F	P	W	K	Q	V	P	S	Y	A	V	A	Q	V	L	G	S	T	L	A	S	L	T	L	R	V	V	F
Pvirgatum	Pavir.Fa01948	SF143 - AQUAPORIN TRANSPORTER // SUBFAMILY NOT NAMED		A	A	A	R	108	N	P	A	V	S	I	A	M	T	V	F	G	H	L	P	L	A	H	L	L	P	Y	I	T	A	Q	I	L	G	S	I	A	A	S	F	S	V	K	G	I	Y
Pvirgatum	Pavir.Fa01949	SF183 - AQUAPORIN TRANSPORTER // SUBFAMILY NOT NAMED		A	A	A	R	108	N	P	A	V	S	I	A	M	T	V	F	G	H	L	P	L	A	H	L	L	P	Y	M	T	A	Q	I	L	G	S	I	A	A	S	F	S	V	K	G	I	Y
Pvirgatum	Pavir.Fa01950	SF142 - AQUAPORIN TRANSPORTER // SUBFAMILY NOT NAMED		A	A	A	R	110	N	P	A	V	S	T	A	M	A	A	F	G	Y	L	P	G	A	H	L	L	P	Y	V	A	A	Q	L	L	G	S	T	A	A	S	F	A	A	R	A	V	Y
Pvirgatum	Pavir.Fb00252	SF99 - AQUAPORIN TIP2-1		A	A	A	R	112	N	P	A	V	S	V	A	M	A	A	F	G	H	L	P	R	P	H	L	A	P	Y	V	A	A	Q	L	L	G	S	T	A	A	S	F	A	A	K	A	L	Y
Pvirgatum	Pavir.Ga01087	SF183 - AQUAPORIN TRANSPORTER // SUBFAMILY NOT NAMED		H	I	G	R	110	N	P	A	V	T	F	G	L	A	I	G	G	H	I	T	I	L	T	G	I	F	Y	W	V	A	Q	L	L	G	A	S	V	A	C	L	L	L	K	F	V	T
Pvirgatum	Pavir.Gb01125	SF99 - AQUAPORIN TIP2-1		H	I	G	R	110	N	P	A	V	T	F	G	L	A	V	G	G	H	I	T	I	L	T	G	I	F	Y	W	V	A	Q	L	L	G	A	S	V	A	C	L	L	L	Q	F	V	T
Pvirgatum	Pavir.Ia01421	SF142 - AQUAPORIN TRANSPORTER // SUBFAMILY NOT NAMED		A	I	G	R	110	N	P	S	L	T	I	A	F	A	A	L	R	H	F	P	W	L	Q	V	P	A	Y	V	S	V	Q	V	L	G	S	I	C	A	S	F	A	L	K	G	V	F
Pvirgatum	Pavir.Ia01749	AQUAPORIN TRANSPORTER // SUBFAMILY NOT NAMED		H	V	A	R	110	N	P	A	V	T	F	G	A	L	I	G	G	R	V	S	L	I	R	A	V	F	Y	W	V	A	Q	L	L	G	A	V	A	A	T	L	L	L	R	L	A	T
Pvirgatum	Pavir.Ia04869	SF165 - AQUAPORIN TRANSPORTER // SUBFAMILY NOT NAMED		H	I	A	V	110	N	P	A	V	T	F	G	A	F	V	G	G	N	I	T	L	F	R	G	L	L	Y	W	V	A	Q	L	L	G	S	T	V	A	C	L	L	L	R	F	S	T
Pvirgatum	Pavir.Ib00275	SF184 - AQUAPORIN TRANSPORTER // SUBFAMILY NOT NAMED		H	I	A	V	110	N	P	A	V	T	F	G	A	F	V	G	G	N	I	T	L	F	R	G	L	L	Y	W	I	A	Q	L	L	G	S	T	V	A	C	F	L	L	R	F	S	T
Pvirgatum	Pavir.Ib03520	SF182 - AQUAPORIN TRANSPORTER // SUBFAMILY NOT NAMED		H	V	A	R	111	N	P	A	V	T	F	G	A	L	I	G	G	R	V	S	L	I	R	A	V	F	Y	W	V	A	Q	L	L	G	A	V	A	A	T	L	L	L	R	L	A	T
Pvirgatum	Pavir.Ib03684	SF165 - AQUAPORIN TRANSPORTER // SUBFAMILY NOT NAMED		A	I	G	R	110	N	P	S	L	T	I	A	F	A	A	L	R	H	F	P	W	L	Q	V	P	A	Y	V	S	V	Q	V	L	G	S	I	C	A	S	F	A	L	K	G	V	F
Pvirgatum	Pavir.J04994	SF184 - AQUAPORIN TRANSPORTER // SUBFAMILY NOT NAMED		A	A	A	R	112	N	P	A	V	S	V	A	M	A	A	L	G	H	L	P	R	P	H	L	A	P	Y	V	A	A	Q	L	L	G	S	T	A	A	S	F	T	A	R	A	L	Y
Pvirgatum	Pavir.J09715	SF159 - AQUAPORIN TRANSPORTER // SUBFAMILY NOT NAMED		W	V	-	-	1m	N	P	A	V	T	L	A	F	A	T	C	G	R	F	P	W	R	Q	L	P	A	Y	V	L	A	Q	M	L	G	S	T	L	A	A	G	T	L	R	L	M	F
Pvirgatum	Pavir.J11993	SF159 - AQUAPORIN TRANSPORTER // SUBFAMILY NOT NAMED		A	A	A	R	115	N	P	A	V	S	V	A	M	A	A	L	G	H	L	P	R	P	H	L	A	P	Y	V	A	A	Q	L	L	G	S	T	A	A	S	F	A	A	K	A	L	Y
Pvirgatum	Pavir.J17719	SF159 - AQUAPORIN TRANSPORTER // SUBFAMILY NOT NAMED		A	A	P	R	109	N	P	A	V	S	L	A	M	G	V	F	G	H	L	P	R	A	H	V	L	P	Y	A	A	A	Q	T	L	G	S	A	A	A	T	F	L	A	K	G	M	Y
Pvirgatum	Pavir.J20433	SF159 - AQUAPORIN TRANSPORTER // SUBFAMILY NOT NAMED		H	V	A	R	98	N	P	A	V	T	L	G	L	A	V	T	G	R	I	T	L	F	R	S	A	L	Y	T	A	A	Q	L	L	G	S	A	L	A	C	L	L	L	A	F	L	T
Pvirgatum	Pavir.J30123	SF134 - AQUAPORIN TIP2-3-RELATED		G	I	-	R	1m	N	P	A	V	T	L	A	F	A	V	F	R	H	F	P	W	I	Q	V	R	M	P	A	A	P	T	V	T	A	A	Y	I	H	T	S	C	I	E	V	S	S
Pvirgatum	Pavir.J30482	SF134 - AQUAPORIN TIP2-3-RELATED		H	V	A	R	110	N	P	A	V	T	L	G	L	A	V	T	G	R	I	T	L	F	R	S	A	L	Y	T	A	A	Q	L	L	G	S	A	L	A	C	L	L	L	A	F	L	T
Pvirgatum	Pavir.J30578	SF102 - AQUAPORIN NIP5-1-RELATED		H	I	G	R	110	N	P	A	V	T	F	G	L	A	V	G	G	H	I	T	I	L	T	G	L	F	Y	W	V	A	Q	L	L	G	A	S	V	A	C	L	L	L	K	F	V	T
Pvirgatum	Pavir.J35034	SF52 - AQUAPORIN TIP1-1		A	A	P	R	109	N	P	A	V	S	L	A	M	G	V	F	G	H	L	P	R	A	H	V	L	P	Y	A	A	A	Q	T	L	G	A	A	A	A	A	F	L	A	K	G	M	Y
Pvirgatum	Pavir.J36379	SF52 - AQUAPORIN TIP1-1		W	V	-	E	1m	N	P	A	V	S	V	A	F	A	T	C	G	R	F	P	W	W	Q	V	P	S	Y	A	A	A	Q	V	M	G	A	T	A	A	S	L	T	L	R	L	L	F
Pvulgaris	Phvul.002G057500	PGSC0003DMP400045965 Aquaporin TIP2;3		H	I	G	R	110	N	P	A	V	T	F	G	L	A	V	G	G	N	I	T	L	L	T	G	F	L	Y	W	I	A	Q	L	L	G	S	I	L	A	C	L	L	L	N	L	V	T
Pvulgaris	Phvul.002G093700	PGSC0003DMP400046813 Aquaporin, MIP family, TIP subfamily		W	V	A	R	109	N	P	A	V	T	L	S	F	A	I	Y	R	F	I	P	F	K	M	V	P	L	Y	F	I	A	Q	V	L	G	S	L	L	A	S	G	T	L	Y	L	L	L
Pvulgaris	Phvul.002G242200	PGSC0003DMP400048384 Aquaporin NIP1.1		W	V	A	R	109	N	P	A	V	T	I	A	F	A	S	T	K	R	F	P	L	S	Q	V	P	A	Y	V	A	A	Q	L	L	G	S	T	L	A	S	G	T	L	K	L	L	F
Pvulgaris	Phvul.002G242300	PGSC0003DMP400048981 Aquaporin TIP1;3		W	V	A	R	109	N	P	A	V	T	I	A	F	A	S	T	K	R	F	P	W	K	Q	V	P	V	Y	V	L	A	Q	V	V	G	S	I	L	A	S	G	T	L	R	L	I	F
Pvulgaris	Phvul.005G170300	PGSC0003DMP400053390 Aquaporin NIP-type		H	I	G	R	110	N	P	A	V	T	F	G	L	A	L	G	G	H	I	T	I	L	T	G	L	F	Y	W	I	A	Q	L	L	G	S	I	V	A	C	F	L	L	K	F	V	T
Pvulgaris	Phvul.005G182400	PGSC0003DMP400056607 Aquaporin, MIP family, NIP subfamily		T	I	G	R	108	N	P	A	V	T	L	S	F	A	A	L	K	H	F	P	W	K	H	V	P	M	Y	I	G	A	Q	V	L	A	S	I	C	A	A	F	A	L	K	G	V	Y
Pvulgaris	Phvul.006G170900	PGSC0003DMP400010557 Aquaporin NIP1;1		W	V	A	R	109	N	P	A	V	T	I	A	H	A	S	I	K	R	F	P	L	K	E	V	P	A	Y	I	V	A	Q	V	V	G	A	I	L	A	S	G	T	L	R	L	V	F
Pvulgaris	Phvul.006G171000	PGSC0003DMP400024238 Aquaporin, MIP family, NIP subfamily		W	V	A	R	109	N	P	A	V	T	I	A	H	A	S	T	K	R	F	P	L	K	Q	V	P	A	Y	V	I	A	Q	V	V	G	S	T	L	A	S	G	T	L	R	L	I	F
Pvulgaris	Phvul.007G010800	PGSC0003DMP400049544 Nodulin-26 like intrinsic protein		H	I	A	V	111	N	P	A	V	T	F	G	A	F	I	G	G	N	I	T	L	L	K	S	I	L	Y	W	I	A	Q	L	L	G	S	V	V	A	C	F	L	L	N	Y	T	T
Pvulgaris	Phvul.007G084000	PGSC0003DMP400053063 Aquaporin, MIP family, NIP subfamily		A	I	G	R	108	N	P	S	L	T	I	A	F	A	A	F	R	H	F	P	W	T	H	V	P	A	Y	I	A	A	Q	V	S	A	S	I	C	A	C	F	A	L	K	G	V	Y
Pvulgaris	Phvul.007G178300	PGSC0003DMP400024240 Gene of unknown function		A	V	G	R	108	N	P	A	V	T	I	A	F	A	T	M	G	Q	F	P	W	F	K	V	P	V	Y	I	I	A	Q	I	V	G	S	M	S	A	T	Y	I	G	C	L	V	Y
Pvulgaris	Phvul.008G014900	SF134 - AQUAPORIN TIP2-3-RELATED		H	I	A	V	111	N	P	A	V	T	F	G	A	F	V	G	G	N	I	T	L	L	R	S	I	L	Y	W	I	A	Q	L	L	G	S	V	V	A	C	I	L	L	K	S	A	T
Pvulgaris	Phvul.008G041100	SF181 - AQUAPORIN NIP4-1-RELATED		A	S	G	R	108	N	P	A	V	S	L	A	F	A	A	V	R	H	F	P	W	P	Q	L	P	F	Y	V	A	A	Q	L	T	G	S	I	S	A	S	Y	T	L	R	E	L	F
Pvulgaris	Phvul.010G147100	SF144 - AQUAPORIN NIP1-1-RELATED		H	I	G	R	111	N	P	A	V	T	F	G	L	A	L	G	G	H	I	T	I	L	T	G	L	F	Y	W	I	A	Q	L	L	G	S	I	V	A	C	F	L	L	N	Y	V	T
Pvulgaris	Phvul.010G160200	SF144 - AQUAPORIN NIP1-1-RELATED		N	I	-	-	108	N	P	A	V	T	I	S	F	A	A	L	K	H	F	P	W	K	N	V	P	V	Y	I	G	T	Q	I	L	A	S	V	S	A	A	F	A	V	K	A	V	F
Rcommunis	27860.t000001	SF102 - AQUAPORIN NIP5-1-RELATED	6	G	S	G	R	108	N	P	A	V	T	T	A	F	A	A	V	R	H	F	P	W	K	E	V	P	Y	Y	A	A	A	Q	L	T	G	A	I	S	A	S	F	T	L	K	V	L	L
Rcommunis	28827.t000002	SF170 - AQUAPORIN NIP6-1		W	V	A	R	110	N	P	A	V	T	I	T	S	A	I	F	H	R	F	P	M	H	E	V	P	L	Y	I	V	A	Q	V	M	G	S	I	L	A	S	G	T	L	A	L	V	V
Rcommunis	29588.t000015	SF134 - AQUAPORIN TIP2-3-RELATED		T	I	A	R	108	N	P	S	I	T	I	A	F	A	A	L	R	H	F	P	W	K	H	V	P	V	Y	I	G	A	Q	V	S	A	S	V	C	A	A	F	A	L	K	V	I	F
Rcommunis	29681.t000071	SF52 - AQUAPORIN TIP1-1		H	I	A	R	111	N	P	A	V	T	F	G	A	L	V	G	G	R	I	S	V	V	L	A	F	Y	Y	W	I	A	Q	L	L	G	A	I	V	A	S	L	L	L	R	L	V	T
Rcommunis	29788.t000021	SF144 - AQUAPORIN NIP1-1-RELATED		H	I	A	V	111	N	P	A	V	T	F	G	A	F	V	G	G	H	I	T	F	I	R	S	I	L	Y	W	I	A	Q	L	L	G	S	V	V	A	C	L	L	L	K	F	S	T
Rcommunis	29794.t000118	SF170 - AQUAPORIN NIP6-1		H	I	A	R	111	N	P	A	V	T	L	G	L	L	A	G	G	H	I	T	V	V	R	S	I	L	Y	W	I	D	Q	L	L	A	S	S	A	A	C	F	L	L	N	Y	L	T
Rcommunis	29816.t000013	266713 (1 of 3) K09873 - aquaporin TIP (TIP)		W	V	A	R	109	N	P	A	V	T	I	T	F	A	I	F	R	Q	F	P	Y	K	Q	V	P	I	Y	I	V	A	Q	V	V	G	S	L	L	A	S	G	T	L	Y	Y	I	F
Rcommunis	29844.t000176	27860.m000040 Silicon transporter, putative		A	V	G	R	107	N	P	A	V	T	I	A	F	A	T	F	G	H	F	P	W	S	K	V	P	F	Y	V	V	A	Q	T	V	G	S	V	L	A	T	Y	A	A	K	L	V	Y
Rcommunis	29908.t000084	28827.m000171 Nodulin-26, putative		W	A	A	R	112	N	P	A	V	S	I	A	F	A	A	G	R	K	F	P	W	K	H	V	P	M	Y	I	L	A	Q	V	L	G	S	T	L	A	S	L	T	L	R	V	L	F
Rcommunis	30026.t000052	29588.m000860 Aquaporin NIP1.1, putative		W	V	A	R	109	N	P	A	V	T	L	A	F	A	T	C	K	R	F	P	W	K	Q	V	P	A	Y	I	A	C	Q	V	I	G	S	T	L	A	A	G	T	I	R	L	I	F
Rcommunis	30068.t000130	29681.m001366 tonoplast intrinsic protein, putative		A	I	G	R	108	N	P	S	L	T	I	A	F	A	A	L	R	H	F	P	W	V	Q	V	P	A	Y	I	A	A	Q	V	S	A	S	I	C	A	S	F	A	L	K	G	V	F
Rcommunis	30078.t000047	29788.m000338 tonoplast intrinsic protein, putative		H	I	A	V	111	N	P	A	V	T	F	G	A	F	V	G	G	N	I	T	L	L	R	G	I	L	Y	W	I	A	Q	L	L	G	S	T	V	A	C	L	L	L	K	F	S	T
Rcommunis	30146.t000119	29794.m003419 tonoplast intrinsic protein, putative		H	I	G	R	111	N	P	A	V	T	F	G	L	A	L	G	G	Q	I	T	I	L	T	G	I	F	Y	W	I	A	Q	L	L	G	S	I	V	A	C	F	L	L	K	V	V	T
Sbicolor	Sobic.001G195800	Sobic.001G195800.1.p		A	I	G	R	110	N	P	S	L	T	I	A	F	A	A	L	R	H	F	P	W	L	Q	V	P	A	Y	V	S	V	Q	V	L	G	S	I	C	A	S	F	A	L	K	G	V	F
Sbicolor	Sobic.001G208500			H	V	A	R	110	N	P	A	V	T	F	G	A	L	V	G	G	R	I	S	L	V	R	A	V	F	Y	W	V	A	Q	L	L	G	A	V	A	A	T	L	L	L	R	L	A	T
Sbicolor	Sobic.001G505100	Sobic.001G505100.1.p		H	I	A	V	110	N	P	A	V	T	F	G	A	F	V	G	G	N	I	T	L	F	R	G	L	L	Y	W	V	A	Q	L	L	G	S	T	V	A	C	F	L	L	R	F	S	T
Sbicolor	Sobic.003G006600	SF165 - AQUAPORIN TRANSPORTER // SUBFAMILY NOT NAMED		Q	S	A	R	110	N	P	A	V	T	L	S	L	A	V	G	G	H	I	T	L	F	R	S	S	L	Y	I	V	A	Q	M	V	G	S	S	A	A	C	F	L	L	R	W	L	T
Sbicolor	Sobic.003G007200			H	V	A	R	111	N	P	A	V	T	L	G	L	A	A	T	G	R	I	T	L	F	R	S	A	L	Y	V	A	A	Q	L	L	G	S	A	L	A	C	L	L	L	A	F	L	T
Sbicolor	Sobic.003G026400	Sobic.003G026400.1.p		W	V	A	R	111	N	P	A	V	T	V	A	F	A	T	C	G	R	F	P	W	K	Q	V	P	S	Y	A	V	A	Q	V	L	G	S	T	L	A	S	L	T	L	R	V	V	F
Sbicolor	Sobic.003G098100	Sobic.003G098100.1.p		V	G	G	R	110	N	P	A	V	T	L	T	F	T	V	F	G	Y	L	P	W	P	K	L	P	L	Y	V	V	A	Q	L	A	G	S	L	L	A	C	V	A	A	N	G	V	M
Sbicolor	Sobic.004G102200	Sobic.004G102200.1.p		W	V	A	R	109	N	P	A	V	T	F	A	F	A	T	S	G	R	F	P	W	R	Q	L	P	A	Y	V	L	A	Q	M	L	G	A	V	L	A	S	G	T	L	R	L	M	F
Sbicolor	Sobic.004G238100	Sobic.004G238100.1.p	6	G	S	G	R	108	N	P	A	V	T	L	A	F	A	V	F	R	H	F	P	W	I	Q	V	P	F	Y	W	A	A	Q	F	T	G	A	I	C	A	S	F	V	L	K	A	V	L
Sbicolor	Sobic.004G295100	Sobic.004G295100.1.p		H	I	G	R	110	N	P	A	V	T	F	G	L	A	V	G	G	H	I	T	I	L	T	G	I	F	Y	W	V	A	Q	L	L	G	A	S	V	A	C	L	L	L	K	F	V	T
Sbicolor	Sobic.006G170600	Sobic.006G170600.1.p		H	I	G	R	110	N	P	A	V	T	F	G	L	A	V	G	G	H	I	T	I	L	T	G	I	F	Y	W	V	A	Q	V	L	G	A	S	V	A	C	L	L	L	K	Y	V	T
Sbicolor	Sobic.007G038500	Sobic.007G038500.1.p		A	A	P	R	122	N	P	A	V	S	L	A	M	A	V	F	G	H	L	P	R	A	H	V	L	P	Y	A	A	A	Q	T	M	G	S	L	A	A	T	F	L	A	K	A	M	Y
Sbicolor	Sobic.007G039500	Sobic.007G039500.1.p		A	A	A	R	110	N	P	A	V	S	V	T	M	V	V	F	G	H	L	P	P	A	H	L	V	P	Y	I	V	A	Q	L	L	G	S	T	A	A	S	F	V	A	K	A	L	Y
Sbicolor	Sobic.007G039600	Sobic.007G039600.1.p		A	A	A	R	108	N	P	A	V	S	I	A	M	A	V	F	G	H	L	P	L	A	H	I	L	P	Y	V	A	A	Q	I	L	G	S	I	A	A	S	F	T	V	K	G	I	Y
Sbicolor	Sobic.009G075900	Sobic.009G075900.2.p		W	V	A	R	109	N	P	A	V	S	V	A	F	A	T	C	G	R	F	P	W	K	Q	V	P	A	Y	A	A	A	Q	V	M	G	A	T	A	A	S	L	T	L	R	L	L	F
Sbicolor	Sobic.009G085900	Sobic.009G085900.1.p		H	S	A	R	110	N	P	A	V	T	V	G	L	M	V	R	G	H	I	T	K	L	R	A	V	L	Y	V	A	A	Q	V	L	A	S	S	L	A	C	I	L	L	R	Y	L	S
Sbicolor	Sobic.010G092600	Sobic.010G092600.1.p	6	G	S	G	R	108	N	P	A	V	T	L	S	F	A	C	F	R	H	F	P	W	I	Q	V	P	F	Y	W	A	A	Q	F	T	G	A	M	C	A	A	F	V	L	K	A	V	L
Sbicolor	Sobic.010G146100	Sobic.010G146100.1.p		H	I	G	R	109	N	P	A	V	T	F	G	L	A	L	G	G	Q	I	T	I	L	T	G	I	F	Y	W	I	A	Q	L	L	G	A	I	V	G	A	V	L	V	Q	Y	S	T
Sbicolor	Sobic.010G164100	SF183 - AQUAPORIN TRANSPORTER // SUBFAMILY NOT NAMED		W	A	A	R	111	N	P	A	V	T	V	G	F	A	I	S	G	R	F	P	W	R	K	V	P	A	Y	M	V	V	Q	M	V	A	A	T	M	A	S	L	V	L	R	L	M	F
Sfallax	Sphfalx0007s0095	Sphfalx0007s0095.1.p (1 of 4) K09873 - aquaporin TIP (TIP)		H	I	G	R	111	N	P	A	V	S	L	G	L	A	L	A	G	Q	I	T	I	I	R	L	V	L	Y	W	I	A	Q	L	L	G	A	I	A	G	A	W	V	L	Q	Q	V	I
Sfallax	Sphfalx0010s0066	Sphfalx0010s0066.1.p (1 of 4) K09873 - aquaporin TIP (TIP)		H	I	A	R	111	N	P	A	V	S	L	G	L	A	L	A	G	K	I	T	I	I	R	L	I	L	Y	W	I	A	Q	L	L	G	A	V	A	G	A	W	V	L	Q	I	V	S
Sfallax	Sphfalx0015s0092	Sphfalx0015s0092.1.p (1 of 4) K09874 - aquaporin NIP (NIP)		G	I	A	R	107	N	P	A	V	S	L	A	F	A	S	K	G	V	F	P	F	A	M	V	P	V	Y	A	F	A	Q	V	L	G	S	T	T	A	A	A	L	L	R	G	L	F
Sfallax	Sphfalx0016s0221	Sphfalx0016s0221.1.p (1 of 4) K09874 - aquaporin NIP (NIP)		F	A	A	R	109	N	P	A	V	T	I	A	F	A	T	A	R	H	F	P	W	S	Q	V	P	A	Y	I	G	A	Q	M	V	G	A	I	T	S	S	Y	A	L	R	L	I	L
Sfallax	Sphfalx0029s0080	Sphfalx0029s0080.1.p (1 of 4) K09873 - aquaporin TIP (TIP)		H	I	G	R	111	N	P	A	V	S	L	A	L	A	L	A	G	Q	I	T	I	V	R	L	I	M	Y	W	I	A	Q	L	L	G	A	V	A	G	A	W	V	L	Q	K	V	T
Sfallax	Sphfalx0094s0054	Sphfalx0094s0054.1.p (1 of 4) K09873 - aquaporin TIP (TIP)		H	I	A	R	111	N	P	A	V	S	L	G	L	A	L	A	G	Q	I	T	I	I	R	L	V	L	Y	W	I	A	Q	I	L	G	A	I	A	G	A	W	V	L	Q	L	V	S
Sfallax	Sphfalx0104s0022	Sphfalx0104s0022.2.p (1 of 4) K09874 - aquaporin NIP (NIP)		F	L	-	-	108	N	P	A	I	T	I	A	F	A	T	M	Q	H	F	P	W	I	Q	V	P	A	Y	I	C	A	Q	V	L	G	A	I	A	S	A	F	A	L	R	L	I	L
Sfallax	Sphfalx0232s0028	Sphfalx0232s0028.1.p (1 of 4) K09874 - aquaporin NIP (NIP)		F	A	A	R	108	N	P	A	V	T	I	A	F	A	T	A	R	H	F	P	W	K	Q	V	P	A	Y	L	G	A	Q	I	T	G	A	I	A	S	A	F	V	L	R	L	I	L
Sitalica	Seita.1G025100	SapurV1A.0285s0290.2.p aquaporin NIP domain protein		W	V	A	R	109	N	P	A	V	T	F	A	F	A	T	C	G	R	F	P	W	R	Q	L	P	A	Y	V	L	A	Q	M	L	G	A	T	L	A	S	G	T	L	R	L	M	F
Sitalica	Seita.1G259900	SapurV1A.0300s0030.2.p silicon transporter, putative		H	I	G	R	110	N	P	A	V	T	F	G	L	A	V	G	G	H	I	T	I	L	T	G	L	F	Y	W	V	A	Q	L	L	G	A	S	V	A	C	L	L	L	K	F	V	T
Sitalica	Seita.1G318800	SapurV1A.0351s0090.1.p aquaporin NIP-type protein	6	G	S	G	R	108	N	P	A	V	T	L	A	F	A	V	F	R	H	F	P	W	I	Q	V	P	F	Y	W	A	A	Q	F	T	G	A	I	C	A	S	F	V	L	K	A	V	L
Sitalica	Seita.3G073300	SapurV1A.0390s0290.1.p aquaporin, MIP family, NIP subfamily protein		W	V	A	R	109	N	P	A	V	S	V	A	F	A	T	C	G	R	F	P	W	R	Q	V	P	A	Y	A	A	A	Q	V	M	G	S	T	A	A	S	L	T	L	R	L	L	F
Sitalica	Seita.3G082100	SapurV1A.0478s0210.1.p aquaporin NIP domain protein		N	S	A	R	110	N	P	A	V	T	V	A	M	M	V	R	G	H	L	S	K	L	R	T	V	L	Y	V	A	A	Q	L	L	A	S	S	L	A	C	I	L	L	R	Y	L	T
Sitalica	Seita.4G098700	SapurV1A.0734s0010.1.p aquaporin TIP-type protein, putative	6	G	S	G	R	108	N	P	A	V	T	L	S	F	A	C	F	R	H	F	P	W	I	Q	V	P	F	Y	W	A	A	Q	F	T	G	A	M	C	A	A	F	V	L	K	A	V	L
Sitalica	Seita.4G160700	SapurV1A.0805s0180.1.p aquaporin TIP2		H	I	G	R	109	N	P	A	V	T	F	G	L	A	L	G	G	Q	I	T	I	L	T	G	L	F	Y	W	I	A	Q	L	L	G	A	I	V	G	A	V	L	V	Q	Y	S	T
Sitalica	Seita.4G180100	SapurV1A.0835s0150.2.p aquaporin, MIP family, NIP subfamily protein		W	A	A	R	109	N	P	A	V	T	V	G	F	A	V	S	G	R	F	P	W	R	K	V	P	A	Y	M	V	V	Q	T	V	A	A	T	F	A	S	L	L	L	R	Q	M	F
Sitalica	Seita.5G007300	SapurV1A.1138s0020.1.p aquaporin NIP1.1, putative		Q	S	A	R	110	N	P	A	V	T	L	S	L	A	V	G	G	Q	I	T	L	F	R	S	A	L	Y	I	V	A	Q	M	L	G	S	S	T	A	C	I	L	L	R	W	L	T
Sitalica	Seita.5G007400	SapurV1A.2600s0020.1.p aquaporin NIP1.1, putative		Q	S	A	R	111	N	P	A	V	T	L	S	M	A	V	G	G	Q	I	T	L	F	R	S	A	L	Y	I	V	A	Q	M	L	G	S	S	T	A	C	V	L	L	R	W	L	T
Sitalica	Seita.5G007500	SapurV1A.2712s0020.1.p aquaporin		H	V	A	R	110	N	P	A	V	T	L	G	L	A	V	T	G	R	I	T	L	F	R	S	A	L	Y	V	V	A	Q	L	L	G	S	V	A	A	C	L	L	L	A	F	L	A
Sitalica	Seita.5G076000	SapurV1A.3123s0010.1.p aquaporin NIP domain protein		V	G	G	R	108	N	P	A	V	T	A	T	F	A	A	F	G	Y	L	S	W	A	K	L	P	F	Y	V	M	V	Q	L	A	G	S	V	L	A	C	L	S	V	N	G	V	M
Sitalica	Seita.5G452400	SF144 - AQUAPORIN NIP1-1-RELATED		H	I	G	R	110	N	P	A	V	T	F	G	L	A	V	G	G	H	I	T	I	L	T	G	L	F	Y	W	V	A	Q	L	L	G	A	S	V	A	C	L	L	L	K	F	V	T
Sitalica	Seita.5G469800	SF134 - AQUAPORIN TIP2-3-RELATED		H	I	A	V	111	N	P	A	V	T	F	G	A	F	V	G	G	N	I	T	L	L	K	A	V	V	Y	W	V	A	Q	L	L	G	S	V	V	A	C	L	L	L	K	I	A	T
Sitalica	Seita.6G062200	SF142 - AQUAPORIN TRANSPORTER // SUBFAMILY NOT NAMED		A	A	A	R	108	N	P	A	V	S	I	A	M	T	V	F	G	H	L	P	L	A	H	L	L	P	Y	V	T	A	Q	I	L	G	S	I	A	A	S	F	S	V	K	G	I	Y
Sitalica	Seita.6G062300	SF141 - AQUAPORIN TRANSPORTER // SUBFAMILY NOT NAMED		A	A	A	R	111	N	P	A	V	S	V	A	M	A	A	F	G	Y	L	P	R	A	H	L	L	P	Y	V	A	A	Q	L	L	G	S	T	T	A	S	F	A	A	K	A	V	Y
Sitalica	Seita.6G062400	SF143 - AQUAPORIN TRANSPORTER // SUBFAMILY NOT NAMED		A	A	P	R	110	N	P	A	V	S	I	A	M	A	A	F	G	H	L	P	R	A	H	V	A	P	Y	A	A	A	Q	T	L	G	S	A	A	A	T	F	L	A	K	G	M	Y
Sitalica	Seita.6G063300	SF142 - AQUAPORIN TRANSPORTER // SUBFAMILY NOT NAMED		A	A	A	R	110	N	P	A	V	S	A	A	M	A	A	F	G	H	L	P	R	P	H	L	A	P	Y	V	A	A	Q	L	L	G	S	T	A	A	S	F	A	A	K	A	L	Y
Sitalica	Seita.7G189600	SF99 - AQUAPORIN TIP2-1		H	I	G	R	110	N	P	A	V	T	F	G	L	A	V	G	G	H	I	T	I	L	T	G	I	F	Y	W	V	A	Q	L	L	G	A	S	V	A	C	L	L	L	K	F	V	T
Sitalica	Seita.9G193500	SF183 - AQUAPORIN TRANSPORTER // SUBFAMILY NOT NAMED		A	I	G	R	110	N	P	S	L	T	I	A	F	A	A	L	R	H	F	P	W	L	Q	V	P	A	Y	V	S	V	Q	V	L	G	S	I	C	A	S	F	A	L	K	G	V	F
Sitalica	Seita.9G208400	AQUAPORIN TRANSPORTER // SUBFAMILY NOT NAMED		H	V	A	R	110	N	P	A	I	T	F	G	A	L	I	G	G	R	I	S	L	V	R	A	V	F	Y	W	V	A	Q	L	L	G	A	I	A	A	S	L	L	L	R	L	A	T
Sitalica	Seita.9G571600	AQUAPORIN TRANSPORTER // SUBFAMILY NOT NAMED		H	V	A	R	111	N	P	A	I	T	F	G	A	F	L	G	G	R	I	C	L	V	R	S	L	V	Y	W	A	A	Q	L	I	G	A	V	T	A	A	L	L	L	R	L	A	T
Slycopersicum	Solyc01g079890	SF171 - AQUAPORIN NIP7-1-RELATED		A	V	G	R	109	N	P	A	V	T	L	A	F	A	A	V	G	H	F	P	W	S	K	V	P	L	Y	V	V	A	Q	V	G	G	S	I	L	A	T	Y	T	G	K	L	V	Y
Slycopersicum	Solyc02g071910	SF155 - AQUAPORIN TRANSPORTER // SUBFAMILY NOT NAMED		-	S	G	R	115	N	P	A	V	T	V	A	F	A	S	C	K	R	V	A	W	R	N	V	P	A	Y	M	L	A	Q	V	V	G	A	T	L	A	T	V	T	V	R	L	M	F
Slycopersicum	Solyc02g071920	SF144 - AQUAPORIN NIP1-1-RELATED		W	V	A	R	109	N	P	A	V	T	I	A	F	A	S	N	K	R	F	P	W	K	Q	V	P	A	Y	V	A	A	Q	V	I	G	S	T	L	A	S	G	T	L	R	L	I	F
Slycopersicum	Solyc02g091420	SF181 - AQUAPORIN NIP4-1-RELATED		W	V	A	R	109	N	P	A	V	T	I	T	F	S	V	F	G	R	F	P	W	K	E	V	P	F	Y	I	V	A	Q	L	M	G	S	I	L	A	S	G	T	L	S	L	M	F
Slycopersicum	Solyc03g005980	SF144 - AQUAPORIN NIP1-1-RELATED		W	V	A	R	109	N	P	S	V	T	I	A	F	A	S	V	K	R	F	P	W	K	Q	V	P	A	Y	V	A	A	Q	V	L	G	A	T	L	A	S	G	T	L	R	L	I	F
Slycopersicum	Solyc03g013340	SF142 - AQUAPORIN TRANSPORTER // SUBFAMILY NOT NAMED	6	G	S	G	R	109	N	P	A	V	T	F	A	F	A	A	V	R	H	F	P	W	T	Q	V	P	V	Y	A	A	A	Q	V	T	G	A	I	S	A	A	F	T	L	R	V	L	L
Slycopersicum	Solyc03g019820	SF30 - AQUAPORIN TIP3-1-RELATED		H	T	A	R	111	N	P	A	V	T	F	G	S	L	V	G	G	R	I	S	V	V	R	A	I	Y	Y	W	V	A	Q	L	F	G	S	V	L	A	S	L	L	L	R	L	A	T
Slycopersicum	Solyc03g117050	SF170 - AQUAPORIN NIP6-1		T	I	A	R	108	N	P	A	V	T	I	G	F	A	A	L	N	H	F	P	W	K	H	V	P	V	Y	I	G	A	Q	I	I	A	S	F	C	A	A	F	T	L	K	V	V	L
Slycopersicum	Solyc03g120470	Major intrinsic protein (MIP)		H	I	G	R	111	N	P	A	V	T	C	G	L	T	F	G	G	H	I	T	F	I	T	G	S	F	Y	M	L	A	Q	L	T	G	A	A	V	A	C	F	L	L	K	F	V	T
Slycopersicum	Solyc05g008080	SF181 - AQUAPORIN NIP4-1-RELATED		W	V	A	R	109	N	P	A	V	T	I	A	F	A	L	F	R	H	F	P	V	K	Q	V	P	L	Y	I	M	A	Q	M	V	G	A	I	L	G	S	G	T	L	Y	L	L	L
Slycopersicum	Solyc06g060760	SF134 - AQUAPORIN TIP2-3-RELATED		H	I	G	R	111	N	P	A	V	T	L	G	L	A	V	G	G	N	I	T	I	L	T	G	L	F	Y	W	V	A	Q	L	L	G	S	T	V	A	C	L	L	L	K	Y	V	T
Slycopersicum	Solyc06g066560	SF99 - AQUAPORIN TIP2-1		H	I	G	R	111	N	P	A	V	T	F	G	L	A	L	G	G	Q	I	T	L	L	T	G	L	F	Y	W	V	A	Q	L	L	G	A	I	V	A	C	C	L	L	K	F	V	T
Slycopersicum	Solyc06g073590	SF155 - AQUAPORIN TRANSPORTER // SUBFAMILY NOT NAMED		W	I	A	R	109	N	P	A	V	T	I	A	F	A	T	S	K	M	F	P	W	I	Q	V	P	A	Y	I	L	V	Q	V	V	G	S	T	L	A	S	G	S	L	R	L	I	F
Slycopersicum	Solyc06g075650	SF55 - AQUAPORIN TRANSPORTER // SUBFAMILY NOT NAMED		H	I	A	V	111	N	P	A	V	T	F	G	A	F	V	G	G	H	I	T	L	F	R	S	V	L	Y	W	I	A	Q	L	L	G	S	V	V	A	C	V	L	L	K	F	S	T
Slycopersicum	Solyc08g013730	SF102 - AQUAPORIN NIP5-1-RELATED		S	I	A	R	108	N	P	S	L	T	I	A	F	A	A	L	R	H	F	P	W	V	Q	V	P	A	Y	V	A	A	Q	V	S	A	S	I	C	A	S	F	A	L	K	G	V	F
Slycopersicum	Solyc08g066840	AQUAPORIN TRANSPORTER // SUBFAMILY NOT NAMED		H	I	A	R	110	N	P	A	V	T	L	G	L	C	M	G	G	H	I	T	V	F	R	S	I	L	Y	W	I	D	Q	L	L	A	S	V	A	A	C	A	L	L	N	Y	L	T
Slycopersicum	Solyc10g083880	SF52 - AQUAPORIN TIP1-1		H	I	A	V	111	N	P	A	V	T	F	G	A	F	V	G	G	N	I	T	L	L	R	G	I	L	Y	W	I	A	Q	L	L	G	S	V	V	A	C	L	L	L	K	F	T	T
Slycopersicum	Solyc12g044330	SF99 - AQUAPORIN TIP2-1		H	I	G	R	111	N	P	A	V	T	F	G	L	A	L	G	G	Q	I	T	L	L	T	G	L	F	Y	W	I	A	Q	L	L	G	A	I	V	G	C	Y	L	L	K	V	V	T
Slycopersicum	Solyc12g057050	SF145 - AQUAPORIN TRANSPORTER // SUBFAMILY NOT NAMED		W	V	A	R	112	N	P	A	V	T	I	A	F	A	A	A	R	K	L	P	L	M	Q	V	P	M	Y	V	L	P	Q	F	L	G	S	T	L	A	S	L	T	L	R	V	L	F
Smoellendorffii	Sm105221	SF165 - AQUAPORIN TRANSPORTER // SUBFAMILY NOT NAMED		A	N	A	R	108	N	P	A	V	T	V	A	F	A	T	Y	R	H	F	P	W	F	Q	V	P	L	Y	I	A	A	Q	V	T	A	S	I	S	A	S	F	L	L	K	G	I	Y
Smoellendorffii	Sm14944	SF165 - AQUAPORIN TRANSPORTER // SUBFAMILY NOT NAMED		N	N	A	R	109	N	P	A	V	T	V	A	F	A	T	V	R	H	F	P	W	A	Q	V	P	L	Y	I	G	S	Q	I	A	A	S	V	S	A	C	F	V	L	R	Q	L	L
Smoellendorffii	Sm165030	SF182 - AQUAPORIN TRANSPORTER // SUBFAMILY NOT NAMED		H	I	G	R	111	N	P	A	V	T	F	G	L	A	V	G	G	H	I	T	I	A	R	G	V	L	Y	W	I	A	Q	L	L	G	S	V	L	A	A	L	V	L	K	L	T	F
Smoellendorffii	Sm165035	SF134 - AQUAPORIN TIP2-3-RELATED		H	I	G	R	111	N	P	A	V	T	F	G	L	A	V	G	G	H	I	T	I	A	R	G	V	L	Y	W	I	A	Q	L	L	G	S	V	L	A	A	L	V	L	K	F	T	F
Smoellendorffii	Sm165578	SF55 - AQUAPORIN TRANSPORTER // SUBFAMILY NOT NAMED		F	A	A	R	108	N	P	A	V	T	L	A	F	A	T	V	R	H	F	P	W	Q	Q	V	P	A	Y	I	G	A	Q	I	T	A	A	I	T	A	A	F	A	L	R	L	I	I
Smoellendorffii	Sm173700	SF159 - AQUAPORIN TRANSPORTER // SUBFAMILY NOT NAMED		S	I	A	R	108	N	P	S	L	T	L	S	F	A	A	L	R	H	F	P	W	V	E	V	P	L	Y	I	G	A	Q	V	A	A	S	I	C	A	A	F	A	L	K	G	I	F
Smoellendorffii	Sm266713	SF159 - AQUAPORIN TRANSPORTER // SUBFAMILY NOT NAMED		H	H	A	R	111	N	P	A	V	S	F	G	F	M	M	S	G	N	M	S	I	I	K	G	L	M	Y	W	I	S	Q	L	A	G	A	V	L	G	A	G	F	Y	R	E	F	P
Smoellendorffii	Sm439677	SF166 - AQUAPORIN TRANSPORTER // SUBFAMILY NOT NAMED		S	I	A	R	109	N	P	A	V	T	L	A	F	A	T	F	R	H	F	S	W	I	Q	V	P	L	Y	I	V	A	Q	L	A	G	S	L	A	C	A	F	L	L	K	G	M	Y
Smoellendorffii	Sm80238	SF159 - AQUAPORIN TRANSPORTER // SUBFAMILY NOT NAMED		A	N	A	R	110	N	P	A	V	S	L	A	F	A	S	L	G	R	F	P	W	I	Q	V	P	L	Y	S	G	A	Q	F	L	G	S	V	C	A	S	F	L	L	N	A	L	F
Smoellendorffii	Sm87985	SF159 - AQUAPORIN TRANSPORTER // SUBFAMILY NOT NAMED		H	H	A	R	112	N	P	A	V	T	L	A	F	V	V	A	G	K	E	T	L	L	R	A	G	L	Y	V	G	A	Q	L	F	G	A	I	M	G	A	A	I	L	R	W	S	T
Smoellendorffii	Sm92918	SF134 - AQUAPORIN TIP2-3-RELATED		A	V	G	R	109	N	P	S	I	T	V	G	F	A	A	A	G	R	F	P	W	S	Q	V	P	F	Y	M	V	S	Q	I	T	G	S	V	L	A	I	L	A	A	K	W	V	Y
Smoellendorffii	Sm99369	SF102 - AQUAPORIN NIP5-1-RELATED		P	N	A	R	108	N	P	S	V	T	I	S	F	A	A	L	G	Q	F	P	W	I	Q	V	P	V	Y	I	V	A	Q	L	L	A	S	V	L	A	S	F	I	L	K	G	V	Y
Spolyrhiza	Spipo11G0033800	Spipo11G0033800 Aquaporin		H	I	G	R	111	N	P	A	I	T	L	G	L	A	I	G	G	H	I	T	V	L	T	G	F	F	Y	W	V	A	Q	V	L	A	S	I	V	A	I	F	L	L	K	Y	V	T
Spolyrhiza	Spipo17G0039800	Spipo17G0039800 Aquaporin-like superfamily protein		H	M	A	R	111	N	P	A	V	T	F	G	A	L	L	G	G	R	I	S	L	V	R	A	V	F	Y	W	I	A	Q	L	L	G	A	V	I	A	S	L	L	L	R	L	A	T
Spolyrhiza	Spipo18G0028600	Spipo18G0028600 Aquaporin		W	V	A	R	109	N	P	A	V	T	I	T	F	A	V	F	R	R	F	P	L	K	E	V	P	I	Y	V	I	S	Q	I	C	G	A	T	L	A	S	F	T	L	Y	E	V	L
Spolyrhiza	Spipo1G0083100	Spipo1G0083100 Aquaporin		H	I	G	R	111	N	P	A	V	T	L	G	L	A	V	G	G	Y	I	T	I	L	T	G	I	F	Y	W	V	A	Q	L	L	G	S	V	A	A	C	F	L	L	K	F	V	T
Spolyrhiza	Spipo1G0083200	Aquaporin		H	L	G	R	109	N	P	A	V	T	L	G	L	V	V	G	G	H	V	R	V	A	I	G	V	F	Y	W	V	A	Q	L	L	G	A	T	A	A	C	L	L	L	T	L	V	T
Spolyrhiza	Spipo1G0083300	Spipo1G0083300 Aquaporin		Q	V	G	R	112	N	P	A	V	T	F	G	L	A	V	A	G	H	I	A	V	P	T	A	I	V	Y	W	A	S	Q	M	I	G	S	T	L	A	C	L	L	L	R	V	A	T
Spolyrhiza	Spipo23G0025000	Spipo23G0025000 Aquaporin		H	I	A	V	111	N	P	A	V	T	F	G	A	F	L	G	G	H	I	T	L	L	R	G	L	L	Y	W	I	A	Q	L	L	G	S	V	V	A	C	F	L	L	K	F	A	T
Spolyrhiza	Spipo26G0001200	Spipo26G0001200 Aquaporin		H	I	G	R	111	N	P	A	V	T	F	G	L	A	L	G	G	Q	I	T	I	L	T	G	I	F	Y	W	V	A	Q	L	V	G	A	I	V	A	S	L	L	L	K	L	V	T
Spolyrhiza	Spipo26G0001300	Spipo26G0001300 Aquaporin-like protein		H	I	A	R	111	N	P	A	V	T	L	G	L	L	V	G	G	H	I	S	I	I	R	S	I	I	Y	V	V	A	Q	L	L	G	S	S	L	A	C	L	L	L	K	Y	L	T
Spolyrhiza	Spipo3G0050200	Spipo3G0050200 Aquaporin		G	V	G	R	108	N	P	S	I	T	I	A	F	A	T	I	G	E	F	P	W	S	K	V	P	Y	Y	V	V	A	Q	M	V	G	S	T	M	A	A	Y	V	G	K	L	V	Y
Spolyrhiza	Spipo5G0048900	Spipo5G0048900 Aquaporin		A	I	A	R	108	N	P	S	V	T	L	A	F	A	V	F	R	H	F	P	W	T	Q	V	P	A	Y	I	F	A	Q	A	L	G	S	I	C	A	S	F	A	L	R	G	I	F
Spolyrhiza	Spipo5G0049000	Spipo5G0049000 Aquaporin		A	I	G	R	108	N	P	S	L	T	I	A	F	A	V	F	R	H	F	P	W	A	Q	V	P	A	Y	I	I	A	Q	I	S	G	S	I	C	A	S	F	A	L	K	G	V	Y
Spurpurea	SapurV1A.0022s0260	SF171 - AQUAPORIN NIP7-1-RELATED		A	V	G	R	108	N	P	A	V	T	I	A	L	A	T	F	G	H	F	P	W	S	R	V	P	L	Y	I	L	A	Q	T	V	G	S	V	S	A	T	Y	V	G	S	S	V	Y
Spurpurea	SapurV1A.0029s0170	SF181 - AQUAPORIN NIP4-1-RELATED		W	-	-	-	109	N	P	A	V	T	L	A	F	A	T	C	K	R	F	P	W	K	Q	V	P	A	Y	I	A	C	Q	V	I	G	S	T	L	A	A	G	T	I	R	L	I	F
Spurpurea	SapurV1A.0047s0610	SF52 - AQUAPORIN TIP1-1		A	I	G	R	108	N	P	S	L	T	I	A	F	A	A	L	R	H	F	P	W	V	Q	V	P	A	Y	I	A	A	Q	V	S	A	S	I	C	A	S	F	A	L	K	G	V	F
Spurpurea	SapurV1A.0047s0620	SF99 - AQUAPORIN TIP2-1		A	I	G	R	108	N	P	S	L	T	I	A	F	A	A	L	R	H	F	P	W	V	Q	V	P	A	Y	I	A	A	Q	V	S	A	S	I	C	A	S	F	A	L	K	G	V	F
Spurpurea	SapurV1A.0095s0630	SF170 - AQUAPORIN NIP6-1		H	I	A	V	111	N	P	A	V	T	F	G	A	L	L	G	G	N	I	T	L	L	R	S	I	L	Y	W	I	A	Q	L	L	G	S	V	V	A	C	F	L	L	K	F	A	T
Spurpurea	SapurV1A.0210s0010	SF181 - AQUAPORIN NIP4-1-RELATED		H	I	G	R	111	N	P	A	V	T	F	G	L	V	I	G	G	N	I	S	I	L	S	G	L	L	Y	W	I	A	Q	C	L	G	S	I	V	A	C	L	L	L	K	F	V	T
Spurpurea	SapurV1A.0280s0200	SF102 - AQUAPORIN NIP5-1-RELATED		T	I	A	R	108	N	P	S	I	T	I	A	F	A	A	L	K	H	F	P	W	K	H	V	P	L	Y	I	G	A	Q	V	L	A	S	V	C	A	A	F	A	L	K	G	I	F
Spurpurea	SapurV1A.0285s0290	SF142 - AQUAPORIN TRANSPORTER // SUBFAMILY NOT NAMED		A	I	G	R	108	N	P	S	L	T	I	A	F	A	A	L	R	H	F	P	W	V	Q	V	P	A	Y	I	A	A	Q	V	S	A	S	I	C	A	S	F	A	L	K	G	V	F
Spurpurea	SapurV1A.0300s0030	SF144 - AQUAPORIN NIP1-1-RELATED	6	G	S	G	R	108	N	P	A	V	T	T	A	F	A	A	V	L	D	F	P	W	K	Q	V	P	F	Y	V	A	A	Q	I	T	G	A	I	S	A	S	F	T	M	K	M	L	L
Spurpurea	SapurV1A.0351s0090	SF134 - AQUAPORIN TIP2-3-RELATED		W	V	A	R	109	N	P	A	V	T	V	T	F	A	I	F	R	H	F	P	Y	K	Q	V	P	L	Y	M	V	A	Q	L	L	G	S	L	L	A	S	G	T	L	S	L	L	F
Spurpurea	SapurV1A.0390s0290	SF102 - AQUAPORIN NIP5-1-RELATED		W	V	A	R	109	N	P	A	V	T	I	S	F	A	I	F	R	R	F	P	V	R	Q	V	P	L	Y	I	I	A	Q	L	M	G	S	I	L	A	S	G	T	L	A	L	V	F
Spurpurea	SapurV1A.0478s0210	SF30 - AQUAPORIN TIP3-1-RELATED		A	I	G	R	108	N	P	S	L	T	I	A	F	A	A	L	R	H	F	P	W	V	Q	V	P	A	Y	I	A	A	Q	V	S	A	S	I	C	A	S	F	A	L	K	G	V	F
Spurpurea	SapurV1A.0734s0010	SapurV1A.0022s0260.1.p aquaporin NIP7, putative		H	I	G	R	111	N	P	A	V	T	F	G	L	V	I	G	G	N	I	S	I	L	S	G	L	L	Y	W	I	A	Q	C	L	G	S	I	V	A	C	L	L	L	K	F	V	T
Spurpurea	SapurV1A.0805s0180	SapurV1A.0029s0170.2.p aquaporin NIP1.1, putative		H	I	G	R	111	N	P	A	V	T	F	G	L	A	L	G	G	Q	I	T	I	L	T	G	I	F	Y	W	I	A	Q	L	L	G	S	I	A	A	C	Y	V	L	K	V	V	T
Spurpurea	SapurV1A.0835s0150	SapurV1A.0047s0610.2.p aquaporin NIP domain protein		S	I	A	R	108	N	P	S	I	T	I	A	F	A	A	L	K	H	F	P	W	K	H	V	P	V	Y	I	A	A	Q	V	L	A	S	L	C	A	A	F	A	L	K	G	L	F
Spurpurea	SapurV1A.1138s0020	SapurV1A.0047s0620.1.p aquaporin NIP domain protein		W	V	A	R	109	N	P	A	V	T	L	A	F	A	T	C	K	R	F	P	W	K	Q	V	P	A	Y	V	A	C	Q	V	I	G	S	T	L	A	A	G	T	I	R	L	I	F
Spurpurea	SapurV1A.2600s0020	SapurV1A.0095s0630.1.p tonoplast intrinsic protein		W	V	A	R	109	N	P	A	V	T	L	A	F	A	T	C	K	R	F	P	W	K	Q	V	P	A	Y	V	A	C	Q	V	I	G	S	T	L	A	A	G	T	I	R	L	I	F
Spurpurea	SapurV1A.2712s0020	SapurV1A.0210s0010.1.p aquaporin TIP-type protein, putative		H	I	G	R	111	N	P	A	V	T	F	G	L	A	L	G	G	Q	I	T	I	L	T	G	I	F	Y	W	I	A	Q	L	L	G	S	I	A	A	C	Y	V	L	K	V	V	T
Spurpurea	SapurV1A.3123s0010	SapurV1A.0280s0200.1.p aquaporin, MIP family, NIP subfamily protein		A	I	G	R	108	N	P	S	L	T	I	A	F	A	A	L	R	H	F	P	W	V	Q	V	P	A	Y	I	A	A	Q	V	S	A	S	I	C	A	S	F	A	L	K	G	V	F
Stuberosum	PGSC0003DMG400002552	SF132 - AQUAPORIN TRANSPORTER // SUBFAMILY NOT NAMED		H	I	G	R	111	N	P	A	V	T	C	G	L	T	F	G	G	H	I	T	F	I	T	G	S	F	Y	M	L	A	Q	L	T	G	A	A	V	A	C	F	L	L	K	F	V	T
Stuberosum	PGSC0003DMG400005803	SF102 - AQUAPORIN NIP5-1-RELATED		-	-	-	-	108	N	P	S	L	T	I	A	F	A	A	L	R	H	F	P	W	V	Q	V	P	A	Y	V	A	A	Q	V	S	A	S	I	C	A	S	F	A	L	K	G	V	F
Stuberosum	PGSC0003DMG400008556	SF159 - AQUAPORIN TRANSPORTER // SUBFAMILY NOT NAMED		W	I	A	R	112	N	P	A	V	T	I	A	F	A	A	A	R	K	L	P	L	M	Q	V	P	I	Y	V	L	P	Q	F	L	G	S	T	L	A	S	L	T	L	R	V	L	F
Stuberosum	PGSC0003DMG400009604	SF144 - AQUAPORIN NIP1-1-RELATED		W	V	A	R	111	N	P	A	V	T	L	G	L	C	M	G	G	H	I	T	V	F	R	S	I	L	Y	W	I	D	Q	L	L	A	S	V	A	A	C	A	L	L	N	Y	L	T
Stuberosum	PGSC0003DMG400011875	SF159 - AQUAPORIN TRANSPORTER // SUBFAMILY NOT NAMED		H	I	A	R	111	N	P	A	V	T	L	G	L	A	V	G	G	N	I	T	I	L	T	G	L	F	Y	W	V	A	Q	L	L	G	S	T	V	A	C	L	L	L	K	Y	V	T
Stuberosum	PGSC0003DMG400014123	SF166 - AQUAPORIN TRANSPORTER // SUBFAMILY NOT NAMED		-	S	G	R	108	N	P	A	V	T	I	G	F	A	A	L	K	H	F	P	W	K	H	V	P	V	Y	I	G	A	Q	I	I	A	S	F	C	A	A	F	T	L	K	V	V	L
Stuberosum	PGSC0003DMG400015275	SF143 - AQUAPORIN TRANSPORTER // SUBFAMILY NOT NAMED		T	I	-	-	111	N	P	A	V	T	F	G	S	L	V	G	G	R	I	S	V	V	R	A	I	Y	Y	W	V	A	Q	L	F	G	S	V	L	A	S	L	L	L	R	L	A	T
Stuberosum	PGSC0003DMG400016528	SF142 - AQUAPORIN TRANSPORTER // SUBFAMILY NOT NAMED		H	T	A	R	111	N	P	A	V	T	F	G	L	A	L	G	G	Q	I	T	L	L	T	G	L	F	Y	W	V	A	Q	L	L	G	A	I	V	A	C	C	L	L	K	F	V	T
Stuberosum	PGSC0003DMG400026463	SF143 - AQUAPORIN TRANSPORTER // SUBFAMILY NOT NAMED		H	I	G	R	111	N	P	A	V	T	F	G	L	A	L	G	G	Q	I	T	V	L	T	G	L	F	Y	W	I	A	Q	L	L	G	A	I	V	A	S	Y	L	L	K	V	V	T
Stuberosum	PGSC0003DMG400026969	SF134 - AQUAPORIN TIP2-3-RELATED		H	I	G	R	111	N	P	A	V	T	F	G	A	L	V	G	G	R	V	S	V	L	R	A	I	Y	Y	W	I	G	Q	L	L	G	A	V	V	A	S	A	L	L	R	L	A	T
Stuberosum	PGSC0003DMG400027819	SF166 - AQUAPORIN TRANSPORTER // SUBFAMILY NOT NAMED		H	V	A	R	109	N	P	A	V	T	I	A	F	A	S	V	K	R	F	P	W	K	Q	V	P	A	Y	V	A	A	Q	V	L	G	A	T	L	A	S	G	T	L	R	L	I	F
Stuberosum	PGSC0003DMG400028182	SF141 - AQUAPORIN TRANSPORTER // SUBFAMILY NOT NAMED		W	V	A	R	111	N	P	A	V	T	F	G	A	F	V	G	G	N	I	T	L	L	R	G	I	L	Y	W	I	A	Q	L	L	G	S	V	V	A	C	L	L	L	K	F	T	T
Stuberosum	PGSC0003DMG400030308	PGSC0003DMP400004546 Delta TIP		H	I	A	V	111	N	P	A	V	T	F	G	A	F	V	G	G	H	I	T	L	F	R	S	V	L	Y	W	I	A	Q	L	L	G	S	V	V	A	C	V	L	L	K	F	S	T
Stuberosum	PGSC0003DMG400030648	PGSC0003DMP400010284 Nodulin-26		W	V	A	R	109	N	P	A	V	T	I	T	F	S	V	F	G	R	F	P	W	K	E	V	P	L	Y	I	I	A	Q	L	M	G	S	T	L	A	S	G	T	L	S	L	M	F
Stuberosum	PGSC0003DMG400034503	PGSC0003DMP400015026 Nodulin-26		H	I	A	V	109	N	P	A	V	T	L	A	F	A	A	V	G	H	F	P	W	S	K	V	P	L	Y	V	V	A	Q	V	G	G	S	I	V	A	T	Y	T	G	K	M	V	Y
Stuberosum	PGSC0003DMG401005949	PGSC0003DMP400016970 Aquaglyceroporin (Tonoplast intrinsic protein (Tipa))		W	V	A	R	109	N	P	A	V	T	I	A	F	A	T	S	K	M	F	P	W	I	Q	V	P	A	Y	I	L	V	Q	V	V	G	S	I	L	A	S	G	S	L	R	L	I	F
Stuberosum	PGSC0003DMG401013710	PGSC0003DMP400021050 Membrane channel protein		H	I	G	R	1m	N	P	A	V	T	F	A	F	A	A	V	R	H	F	P	W	T	Q	V	R	T	L	R	L	L	I	S	N	K	L	F	L
Stuberosum	PGSC0003DMG401028457	PGSC0003DMP400024830 Aquaporin, MIP family, NIP subfamily		W	V	A	R	109	N	P	A	V	T	I	A	F	A	S	N	K	R	F	P	W	K	Q	V	P	A	Y	V	A	A	Q	V	I	G	S	T	L	A	S	G	T	L	R	L	I	F
Stuberosum	PGSC0003DMG401030499	PGSC0003DMP400026786 Aquaporin, MIP family, TIP subfamily		A	V	G	R	109	N	P	A	V	T	I	A	F	A	I	F	R	H	F	P	F	K	Q	V	P	L	Y	I	M	A	Q	L	V	G	A	I	L	G	S	G	T	L	Y	L	L	L
Stuberosum	PGSC0003DMG402013710	PGSC0003DMP400028906 Tonoplast intrinsic protein		G	-	-	-	1m	N	P	A	R	T	I	G	P	A	M	A	S	N	D	Y	R	A	I	W	V	Y	I	I	G	P	V	C	G	T	L	L	G	A	W	S	Y	N	F	I	K	V
Sviridis	Sevir.1G025500	SF165 - AQUAPORIN TRANSPORTER // SUBFAMILY NOT NAMED		W	V	A	R	109	N	P	A	V	T	F	A	F	A	T	C	G	R	F	P	W	R	Q	L	P	A	Y	V	L	A	Q	M	L	G	A	T	L	A	S	G	T	L	R	L	M	F
Sviridis	Sevir.1G264300	SF165 - AQUAPORIN TRANSPORTER // SUBFAMILY NOT NAMED		H	I	G	R	110	N	P	A	V	T	F	G	L	A	V	G	G	H	I	T	I	L	T	G	L	F	Y	W	V	A	Q	L	L	G	A	S	V	A	C	L	L	L	K	F	V	T
Sviridis	Sevir.1G325000	SF165 - AQUAPORIN TRANSPORTER // SUBFAMILY NOT NAMED	6	G	S	G	R	108	N	P	A	V	T	L	A	F	A	V	F	R	H	F	P	W	I	Q	V	P	F	Y	W	A	A	Q	F	T	G	A	I	C	A	S	F	V	L	K	A	V	L
Sviridis	Sevir.3G074900	SF182 - AQUAPORIN TRANSPORTER // SUBFAMILY NOT NAMED		W	V	A	R	109	N	P	A	V	S	V	A	F	A	T	C	G	R	F	P	W	R	Q	V	P	A	Y	A	A	A	Q	V	M	G	S	T	A	A	S	L	T	L	R	L	L	F
Sviridis	Sevir.3G084000	SF134 - AQUAPORIN TIP2-3-RELATED		N	S	A	R	110	N	P	A	V	T	V	A	M	M	V	R	G	H	L	S	K	L	R	T	V	L	Y	V	A	A	Q	L	L	A	S	S	L	A	C	I	L	L	R	Y	L	T
Sviridis	Sevir.4G097800	SF55 - AQUAPORIN TRANSPORTER // SUBFAMILY NOT NAMED	6	G	S	-	-	108	N	P	A	V	T	L	S	F	A	C	F	R	H	F	P	W	I	Q	V	P	F	Y	W	A	A	Q	F	T	G	A	M	C	A	A	F	V	L	K	A	V	L
Sviridis	Sevir.4G127600	SF159 - AQUAPORIN TRANSPORTER // SUBFAMILY NOT NAMED		H	I	G	R	109	N	P	A	V	T	F	G	L	A	L	G	G	Q	I	T	I	L	T	G	L	F	Y	W	I	A	Q	L	L	G	A	I	V	G	A	V	L	V	Q	Y	S	T
Sviridis	Sevir.4G148200	SF159 - AQUAPORIN TRANSPORTER // SUBFAMILY NOT NAMED		W	A	A	R	109	N	P	A	V	T	V	G	F	A	V	S	G	R	F	P	W	R	K	V	P	A	Y	M	V	V	Q	T	V	A	A	T	F	A	S	L	L	L	R	Q	M	F
Sviridis	Sevir.5G007100	SF166 - AQUAPORIN TRANSPORTER // SUBFAMILY NOT NAMED		Q	S	A	R	110	N	P	A	V	T	L	S	L	A	V	G	G	Q	I	T	L	F	R	S	A	L	Y	I	V	A	Q	M	L	G	S	S	T	A	C	I	L	L	R	W	L	T
Sviridis	Sevir.5G007200	SF159 - AQUAPORIN TRANSPORTER // SUBFAMILY NOT NAMED		Q	S	A	R	111	N	P	A	V	T	L	S	M	A	V	G	G	Q	I	T	L	F	R	S	A	L	Y	I	V	A	Q	M	L	G	S	S	T	A	C	V	L	L	R	W	L	T
Sviridis	Sevir.5G007300	AQUAPORIN TRANSPORTER // SUBFAMILY NOT NAMED		H	V	A	R	109	N	P	A	V	T	L	G	L	A	V	T	G	R	I	T	L	F	R	S	A	L	Y	V	V	A	Q	L	L	G	S	A	A	A	C	L	L	L	A	F	L	A
Sviridis	Sevir.5G074800	SF134 - AQUAPORIN TIP2-3-RELATED		V	G	G	R	108	N	P	A	V	T	A	T	F	A	A	F	G	Y	L	S	W	A	K	L	P	F	Y	V	M	V	Q	L	A	G	S	V	L	A	C	L	S	V	N	G	V	M
Sviridis	Sevir.5G458500	SF102 - AQUAPORIN NIP5-1-RELATED		H	I	G	R	110	N	P	A	V	T	F	G	L	A	V	G	G	H	I	T	I	L	T	G	L	F	Y	W	V	A	L	L	L	G	T	S	V	A	C	L	L	L	K	F	V	T
Sviridis	Sevir.5G476000	SF144 - AQUAPORIN NIP1-1-RELATED		H	I	A	V	111	N	P	A	V	T	F	G	A	F	V	G	G	N	I	T	L	L	K	A	V	V	Y	W	V	A	Q	L	L	G	S	V	V	A	C	L	L	L	K	I	A	T
Sviridis	Sevir.6G060000	SF134 - AQUAPORIN TIP2-3-RELATED		A	A	A	R	108	N	P	A	V	S	I	A	M	T	V	F	G	H	L	P	L	A	H	L	L	P	Y	V	T	A	Q	I	L	G	S	I	A	A	S	F	S	V	K	G	I	Y
Sviridis	Sevir.6G060100	SF142 - AQUAPORIN TRANSPORTER // SUBFAMILY NOT NAMED		A	A	A	R	111	N	P	A	V	S	V	A	M	A	A	F	G	Y	L	P	R	A	H	L	L	P	Y	V	A	A	Q	L	L	G	S	T	T	A	S	F	A	A	K	A	V	Y
Sviridis	Sevir.6G060200	SF141 - AQUAPORIN TRANSPORTER // SUBFAMILY NOT NAMED		A	A	P	R	110	N	P	A	V	S	I	A	M	A	A	F	G	H	L	P	R	A	H	V	A	P	Y	A	A	A	Q	T	L	G	S	A	A	A	T	F	L	A	K	G	M	Y
Sviridis	Sevir.6G061200	SF143 - AQUAPORIN TRANSPORTER // SUBFAMILY NOT NAMED		A	A	A	R	110	N	P	A	V	S	A	A	M	A	A	F	G	H	L	P	R	P	H	L	A	P	Y	V	A	A	Q	L	L	G	S	T	A	A	S	F	A	A	K	A	L	Y
Sviridis	Sevir.6G061300	SF142 - AQUAPORIN TRANSPORTER // SUBFAMILY NOT NAMED		A	A	A	R	83	K	P	A	V	S	I	A	M	A	D	F	G	H	L	P	L	A	H	L	L	P	Y	M	T	A	Q	I	L	G	S	I	T	A	S	F	T	V	K	G	I	Y
Sviridis	Sevir.7G201700	SF99 - AQUAPORIN TIP2-1		H	I	G	R	110	N	P	A	V	T	F	G	L	A	V	G	G	H	I	T	I	L	T	G	I	F	Y	W	V	A	Q	L	L	G	A	S	V	A	C	L	L	L	K	F	V	T
Sviridis	Sevir.9G193400	SF183 - AQUAPORIN TRANSPORTER // SUBFAMILY NOT NAMED		A	I	G	R	110	N	P	S	L	T	I	A	F	A	A	L	R	H	F	P	W	L	Q	V	P	A	Y	V	S	V	Q	V	L	G	S	I	C	A	S	F	A	L	K	G	V	F
Sviridis	Sevir.9G207100	AQUAPORIN TRANSPORTER // SUBFAMILY NOT NAMED		H	V	A	R	110	N	P	A	I	T	F	G	A	L	I	G	G	R	I	S	L	V	R	A	V	F	Y	W	V	A	Q	L	L	G	A	I	A	A	S	L	L	L	R	L	A	T
Sviridis	Sevir.9G574900	AQUAPORIN TRANSPORTER // SUBFAMILY NOT NAMED		H	V	A	R	111	N	P	A	I	T	F	G	A	F	L	G	G	R	I	C	L	V	R	S	L	V	Y	W	A	A	Q	L	I	G	A	V	T	A	A	L	L	L	R	L	A	T
Taestivumearly-release	Traes_1BL_CC64CA41E	(1 of 2) PTHR19139:SF102 - AQUAPORIN NIP5-1-RELATED (PAC:31927349)		A	I	G	R	110	N	P	S	L	T	I	A	F	A	A	F	R	H	F	P	W	L	Q	V	P	A	Y	V	T	A	Q	V	L	G	S	I	S	A	G	F	A	L	K	G	V	F
Taestivumearly-release	Traes_5BL_1C01FBFC1	(1 of 9) K09874 - aquaporin NIP (NIP) (PAC:31869378)		W	V	A	R	109	N	P	A	V	T	L	A	F	A	T	C	G	R	F	P	W	R	Q	V	P	A	Y	A	A	A	Q	V	V	G	S	T	L	A	S	L	T	L	R	L	L	F
Taestivumearly-release	Traes_5DL_A8BAD0EE1	(1 of 9) K09874 - aquaporin NIP (NIP) (PAC:31823338)		W	V	A	R	109	N	P	A	V	T	L	A	F	A	T	C	G	R	F	P	W	R	Q	V	P	A	Y	A	A	A	Q	V	T	G	S	T	A	A	S	L	T	L	R	L	L	F
Taestivumearly-release	Traes_6AL_4956852E0	(1 of 9) K09874 - aquaporin NIP (NIP) (PAC:31944801)	6	G	S	G	R	108	N	P	A	V	T	L	A	F	A	I	F	R	H	F	P	W	I	Q	V	P	F	Y	W	A	A	Q	F	T	G	A	I	C	A	S	F	V	L	K	A	V	L
Taestivumearly-release	Traes_6BL_03A0BFF9D	(1 of 8) PTHR19139//PTHR19139:SF142 - AQUAPORIN TRANSPORTER // SUBFAMILY NOT NAMED (PAC:31776378)		G	-	-	-		N	P	A	V	T	L	A	F	A	I	F	R	H	F	P	W	I	Q	V	L	H	T	L	R	N	S	T	Q	L	W	A	I	E	Q
Taestivumearly-release	Traes_6DL_481276D28	(1 of 9) K09874 - aquaporin NIP (NIP) (PAC:32023588)	6	G	S	G	R	108	N	P	A	V	T	L	A	F	A	I	F	R	H	F	P	W	I	Q	V	P	F	Y	W	A	A	Q	F	T	G	A	I	C	A	S	F	V	L	K	A	V	L
Taestivumearly-release	Traes_7AS_8344D4F43	(1 of 8) PTHR19139//PTHR19139:SF142 - AQUAPORIN TRANSPORTER // SUBFAMILY NOT NAMED (PAC:31953270)		G	S	-	-		N	P	A	V	T	L	S	F	A	C	F	R	H	F	P	W	I	Q	V	P	F	Y	W	A	A	Q	F	T	G	A	M	C	A	A	F	V	L	R	A	V	L
Taestivumearly-release	Traes_7BS_721120525	(1 of 9) K09874 - aquaporin NIP (NIP) (PAC:31746004)	6	G	S	G	R	108	N	P	A	V	T	L	S	F	A	C	F	R	H	F	P	W	I	Q	V	P	F	Y	W	A	A	Q	F	T	G	A	M	C	A	A	F	V	L	R	A	V	L
Taestivumearly-release	Traes_7DS_695861FED	(1 of 8) PTHR19139//PTHR19139:SF142 - AQUAPORIN TRANSPORTER // SUBFAMILY NOT NAMED (PAC:31960075)		-	S	G	R	108	N	P	A	V	T	L	S	F	A	C	F	R	H	F	P	W	I	Q	V	P	F	Y	W	A	A	Q	F	T	G	A	M	C	A	A	F	V	L	R	A	V	L
Taestivumearly-release	Traes_7DS_A92314B8C	(1 of 9) K09874 - aquaporin NIP (NIP) (PAC:31944785)		W	V	A	R	109	N	P	A	V	T	F	A	F	A	T	V	R	R	F	P	W	R	Q	X	P	A	Y	V	L	A	Q	M	L	G	A	T	L	A	S	G	T	L	R	L	M	F
Tcacao	Thecc1EG015559	Thecc1EG015559t1 NOD26-like intrinsic protein 5		A	I	G	R	108	N	P	S	L	T	I	A	F	A	A	C	R	H	F	P	W	A	H	V	P	A	Y	V	A	A	Q	V	S	A	S	I	C	A	S	F	A	L	K	G	V	F
Tcacao	Thecc1EG015946	Thecc1EG015946t1 Tonoplast intrinsic protein 2		H	I	G	R	111	N	P	A	V	T	F	G	L	A	V	G	G	N	I	T	I	L	T	G	I	F	Y	W	I	A	Q	C	L	G	S	I	V	A	C	L	L	L	L	F	V	T
Tcacao	Thecc1EG018558	Thecc1EG018558t1 NOD26-like intrinsic protein 4	6	G	S	G	R	108	N	P	A	V	T	V	A	F	A	A	V	R	H	F	P	W	K	Q	V	P	F	Y	A	A	A	Q	F	T	G	S	I	S	A	S	F	T	L	R	V	L	L
Tcacao	Thecc1EG019213	Thecc1EG019213t1 NOD26-like intrinsic protein 4		W	V	A	R	109	N	P	A	V	T	I	T	F	A	I	F	R	R	I	P	F	K	Q	V	P	V	Y	V	A	G	Q	L	M	G	S	I	L	A	S	A	T	L	A	L	V	L
Tcacao	Thecc1EG020531	Thecc1EG020531t1 Aquaporin NIP1.1		A	V	G	R	108	N	P	A	V	T	I	A	F	A	A	F	G	H	F	Q	W	S	R	V	P	L	Y	I	L	A	Q	I	L	G	S	V	L	A	T	F	T	G	E	F	I	Y
Tcacao	Thecc1EG022298	Thecc1EG022298t1 Aquaporin TIP1		Y	I	A	V	111	N	P	A	V	T	F	G	A	F	V	G	G	N	I	T	L	L	R	G	I	L	Y	W	I	A	Q	L	L	G	S	T	V	A	C	L	L	L	K	F	A	T
Tcacao	Thecc1EG027412	Thecc1EG027412t1 Aquaporin NIP6		T	I	A	R	108	N	P	A	I	T	I	S	F	A	A	L	K	H	F	P	W	K	H	V	P	V	Y	I	G	A	Q	V	M	A	S	L	C	A	A	F	A	L	K	G	V	F
Tcacao	Thecc1EG028837	Thecc1EG028837t1 Delta tonoplast integral protein (86%T)		H	I	G	R	111	N	P	A	V	T	F	G	L	A	L	S	G	Q	I	T	I	L	T	G	I	F	Y	W	I	A	Q	L	L	G	S	I	V	A	C	F	L	L	K	A	V	T
Tcacao	Thecc1EG029622	Thecc1EG029622t1 NOD26-like intrinsic protein 1		W	V	A	R	109	N	P	A	V	T	I	A	F	A	T	C	K	R	F	P	L	K	Q	V	P	A	Y	I	S	A	Q	V	L	G	S	T	L	A	A	G	T	L	R	L	L	F
Tcacao	Thecc1EG034898	Thecc1EG034898t2 Aquaporin		W	V	S	K	112	N	P	A	V	T	L	A	L	A	A	A	R	K	F	S	W	K	L	V	P	M	Y	L	L	A	Q	L	L	G	A	A	L	A	S	L	T	L	R	V	L	F
Tcacao	Thecc1EG037180	Tonoplast intrinsic protein 4		H	I	A	R	110	N	P	A	V	T	L	G	L	L	F	G	G	H	I	T	V	V	R	S	I	L	Y	W	I	D	Q	L	L	A	S	S	A	A	C	I	L	L	K	Y	L	T
Tcacao	Thecc1EG042892	Thecc1EG042892t1 Tonoplast intrinsic protein 1		H	I	A	V	111	N	P	A	V	T	F	G	A	F	I	G	G	N	I	T	L	L	R	G	I	L	Y	W	I	A	Q	L	L	G	S	V	V	A	C	L	L	L	K	F	A	T
Tpratense	Tp57577_TGAC_v2_gene17054	SF102 - AQUAPORIN NIP5-1-RELATED		A	I	G	R	142	N	P	S	L	T	I	A	F	A	A	F	R	H	F	P	W	A	H	V	P	A	Y	I	A	A	Q	T	S	A	S	I	C	A	C	Y	A	L	K	V	V	Y
Tpratense	Tp57577_TGAC_v2_gene17999	Tp57577_TGAC_v2_mRNA18626 (1 of 11) K09874 - aquaporin NIP (NIP)		W	V	A	R	109	N	P	A	V	T	I	A	H	A	T	T	K	R	F	P	L	K	Q	V	P	S	Y	I	V	A	Q	V	L	G	S	T	L	A	S	G	T	L	R	L	I	F
Tpratense	Tp57577_TGAC_v2_gene19148	SF170 - AQUAPORIN NIP6-1		S	I	A	R	108	N	P	A	V	T	I	S	F	A	A	L	R	H	F	P	W	K	H	V	P	M	Y	I	G	A	Q	V	M	A	S	I	C	A	A	Y	T	L	R	E	V	F
Tpratense	Tp57577_TGAC_v2_gene19164	SF170 - AQUAPORIN NIP6-1		T	I	A	R	108	N	P	A	V	T	I	S	F	A	A	L	K	H	F	P	W	K	H	V	P	M	Y	I	G	A	Q	V	L	A	S	I	C	A	A	Y	A	L	K	G	V	F
Tpratense	Tp57577_TGAC_v2_gene24545	Tp57577_TGAC_v2_mRNA25393 (1 of 7) K09873 - aquaporin TIP (TIP)		H	I	A	R	121	N	P	A	V	T	L	G	L	L	V	G	G	H	I	T	I	V	R	S	V	L	Y	W	I	D	Q	L	V	A	S	A	A	A	S	Y	L	L	Y	Y	L	T
Tpratense	Tp57577_TGAC_v2_gene26220	SF144 - AQUAPORIN NIP1-1-RELATED		W	V	A	R	109	N	P	A	V	T	I	A	H	A	S	A	K	R	F	P	L	K	Q	I	P	A	Y	L	I	A	Q	L	L	G	S	T	L	A	S	A	A	L	K	L	I	F
Tpratense	Tp57577_TGAC_v2_gene27283	SF171 - AQUAPORIN NIP7-1-RELATED		A	V	-	-	1m	N	P	A	V	T	I	A	F	A	T	I	G	Q	F	P	W	F	K	V	P	I	Y	I	I	A	Q	T	I	G	S	L	M	A	T	Y	I	G	S	L	I	Y
Tpratense	Tp57577_TGAC_v2_gene28704	SF181 - AQUAPORIN NIP4-1-RELATED		W	L	A	R	86	N	P	A	L	L	G	S	T	L	A	S	V	T	L	S	L	M	F	D	I	T	P	K	S	Y	F	G	T	V	P	V	G	S	D	G	Q	S	L	V	V	E
Tpratense	Tp57577_TGAC_v2_gene31350	SF30 - AQUAPORIN TIP3-1-RELATED		H	I	A	L	111	N	P	A	V	T	F	G	A	L	V	G	G	R	I	S	V	L	R	A	V	Y	Y	W	I	A	Q	L	L	G	A	I	V	A	A	L	L	L	R	L	V	T
Tpratense	Tp57577_TGAC_v2_gene33609	SF142 - AQUAPORIN TRANSPORTER // SUBFAMILY NOT NAMED	6	S	S	G	R	108	N	P	A	V	S	L	A	F	A	T	V	N	H	F	P	W	K	Q	I	P	F	Y	I	A	A	Q	L	T	G	A	I	S	A	S	Y	T	L	R	V	L	L
Tpratense	Tp57577_TGAC_v2_gene35415	SF181 - AQUAPORIN NIP4-1-RELATED		W	V	A	R	138	N	P	A	V	T	V	S	F	A	I	Y	R	H	F	P	L	K	E	A	C	M	I	I	T	K	T	N	L	L	F	L	Q	V	P	L	Y	I	V	A	Q	V
Tpratense	Tp57577_TGAC_v2_gene38712	SF170 - AQUAPORIN NIP6-1		T	I	G	R	108	N	P	A	V	T	I	S	F	A	A	L	K	H	F	P	W	K	N	V	P	L	Y	I	G	A	Q	V	L	A	S	I	C	A	S	Y	T	L	K	G	V	F
Tpratense	Tp57577_TGAC_v2_gene39897	Tp57577_TGAC_v2_mRNA41246 (1 of 11) K09874 - aquaporin NIP (NIP)		W	V	A	R	109	N	P	A	V	T	I	A	F	A	T	T	K	R	F	P	L	L	Q	V	P	A	Y	I	S	A	Q	L	L	G	A	T	L	A	S	G	T	L	K	L	I	F
Tpratense	Tp57577_TGAC_v2_gene4455	Tp57577_TGAC_v2_mRNA4601 (1 of 11) K09874 - aquaporin NIP (NIP)		W	I	E	L	1m	N	P	A	V	T	I	A	H	A	S	T	K	I	F	P	L	K	Q	V	P	A	Y	I	I	A	Q	I	V	G	S	I	L	A	S	G	T	L	R	L	I	F
Tpratense	Tp57577_TGAC_v2_gene4492	SF144 - AQUAPORIN NIP1-1-RELATED		-	V	A	R	1m	N	P	A	R	S	L	G	P	A	L	V	H	R	E	F	R	G	L	W	I	Y	L	V	S	P	T	L	G	A	V	A	G	T	W	A	Y	T	F	I	R	I
Tpratense	Tp57577_TGAC_v2_gene6768	Tp57577_TGAC_v2_mRNA7008 (1 of 11) K09874 - aquaporin NIP (NIP)		W	V	A	R	109	N	P	A	V	T	I	A	F	A	T	T	R	R	F	P	L	K	Q	V	P	A	Y	V	A	A	Q	V	L	G	S	T	L	A	S	G	T	L	R	L	L	F
Tpratense	Tp57577_TGAC_v2_gene7276	SF181 - AQUAPORIN NIP4-1-RELATED		-	M	G	R	110	N	P	A	V	T	I	T	W	T	L	F	R	R	I	S	I	K	E	V	A	P	L	Y	I	F	A	Q	L	L	G	A	T	L	A	S	G	T	L	S	M	M
Vcarteri	Vocar.0005s0441	(1 of 2) PTHR19139:SF180 - AQUAPORIN-1 (PAC:32883758)		-	L	G	R	115	N	P	A	V	S	L	A	G	A	G	T	G	H	V	D	L	V	R	G	L	L	Y	A	I	V	Q	I	L	G	A	I	A	G	A	L	I	Q	V	G	L	V
Vunguiculataearly-release	Vigun03g094700	(1 of 3) PTHR19139:SF144 - AQUAPORIN NIP1-1-RELATED (PAC:39015918)		W	V	A	R	109	N	P	A	V	T	I	A	F	A	S	T	K	R	F	P	W	K	Q	V	P	I	Y	V	V	A	Q	V	V	G	S	T	L	A	S	G	S	L	R	L	I	F
Vunguiculataearly-release	Vigun03g094800	(1 of 3) PTHR19139:SF144 - AQUAPORIN NIP1-1-RELATED (PAC:39019300)		W	V	A	R	109	N	P	A	V	T	I	A	F	A	S	T	K	R	F	P	L	T	Q	V	P	A	Y	V	A	A	Q	L	L	G	G	T	L	A	S	G	T	L	K	L	L	F
Vunguiculataearly-release	Vigun05g042400	(1 of 1) PTHR19139//PTHR19139:SF142 - AQUAPORIN TRANSPORTER // SUBFAMILY NOT NAMED (PAC:39024441)		A	S	G	R	108	N	P	A	V	S	L	A	F	A	A	V	R	H	F	P	W	P	Q	V	P	F	Y	V	A	A	Q	L	T	G	S	I	S	A	S	Y	T	L	R	E	L	F
Vunguiculataearly-release	Vigun05g299400	(1 of 2) PTHR19139//PTHR19139:SF170 - AQUAPORIN TRANSPORTER // AQUAPORIN NIP6-1 (PAC:39023692)		T	I	G	R	108	N	P	A	V	T	L	S	F	A	A	L	K	H	F	P	W	K	H	V	P	M	Y	I	G	A	Q	V	L	A	S	I	C	A	A	F	A	L	K	G	V	Y
Vunguiculataearly-release	Vigun06g185600	(1 of 3) PTHR19139:SF144 - AQUAPORIN NIP1-1-RELATED (PAC:39045588)		W	V	A	R	109	N	P	A	V	T	I	A	H	A	S	T	R	R	F	P	L	K	Q	V	P	A	Y	V	I	A	Q	V	V	G	S	T	L	A	S	G	T	L	R	L	I	F
Vunguiculataearly-release	Vigun07g212700	(1 of 1) PTHR19139//PTHR19139:SF102 - AQUAPORIN TRANSPORTER // AQUAPORIN NIP5-1-RELATED (PAC:39038662)		A	I	G	R	108	N	P	S	L	T	I	A	F	A	A	F	R	H	F	P	W	T	H	V	P	A	Y	I	A	A	Q	V	S	A	S	I	C	A	C	F	A	L	K	G	V	Y
Vunguiculataearly-release	Vigun10g194800	(1 of 2) PTHR19139//PTHR19139:SF170 - AQUAPORIN TRANSPORTER // AQUAPORIN NIP6-1 (PAC:39034771)		N	I	S	R	108	N	P	A	V	T	I	S	F	A	A	L	K	H	F	P	W	K	N	V	P	V	Y	I	G	T	Q	V	L	A	S	V	S	A	A	F	A	L	K	V	V	F
Vvinifera	GSVIVG01004850001	SF30 - AQUAPORIN TIP3-1-RELATED		-	V	A	R	112	N	P	A	V	T	I	A	F	A	A	S	R	N	C	Y	L	K	I	V	P	P	Y	V	L	S	Q	V	A	G	S	S	L	A	I	L	A	L	F	V	M	L
Vvinifera	GSVIVG01004855001	SF52 - AQUAPORIN TIP1-1		-	V	A	R	112	N	P	A	V	T	I	A	F	A	A	S	R	N	C	Y	L	K	I	V	P	P	Y	V	L	S	Q	V	A	G	S	S	L	A	I	L	T	L	F	V	M	L
Vvinifera	GSVIVG01011407001	SF142 - AQUAPORIN TRANSPORTER // SUBFAMILY NOT NAMED	6	G	S	G	R	108	N	P	A	V	T	L	A	F	A	A	V	R	H	F	P	W	K	Q	V	P	L	Y	A	A	A	Q	L	T	G	A	I	G	A	A	F	T	L	R	E	L	L
Vvinifera	GSVIVG01016615001	SF142 - AQUAPORIN TRANSPORTER // SUBFAMILY NOT NAMED		H	I	A	V	111	N	P	A	V	T	F	G	A	F	I	G	G	H	I	T	L	L	R	G	I	L	Y	W	I	A	Q	L	L	G	S	V	V	A	C	L	L	L	K	F	S	T
Vvinifera	GSVIVG01017896001	SF99 - AQUAPORIN TIP2-1		G	V	G	R	108	N	P	S	V	T	I	T	F	A	T	L	C	Q	F	P	W	S	K	V	P	Y	Y	I	S	A	Q	I	V	G	S	V	L	A	T	Y	V	G	R	S	I	Y
Vvinifera	GSVIVG01019729001	SF144 - AQUAPORIN NIP1-1-RELATED		A	I	G	R	108	N	P	S	L	T	I	A	F	A	A	L	R	H	F	P	W	V	Q	V	P	A	Y	I	A	A	Q	V	S	A	S	I	C	A	S	F	A	L	K	A	V	F
Vvinifera	GSVIVG01021274001	SF55 - AQUAPORIN TRANSPORTER // SUBFAMILY NOT NAMED		W	V	A	R	109	N	P	A	V	T	I	A	F	A	T	C	K	R	F	P	W	K	Q	V	P	A	Y	V	V	A	Q	V	I	G	S	T	L	A	S	G	T	L	R	L	I	F
Vvinifera	GSVIVG01024235001	SF52 - AQUAPORIN TIP1-1		H	I	A	R	111	N	P	A	V	T	F	G	A	L	V	G	G	R	I	S	L	L	R	A	L	Y	Y	W	V	A	Q	L	L	G	A	V	L	A	A	L	L	L	R	F	A	T
Vvinifera	GSVIVG01030857001	SF181 - AQUAPORIN NIP4-1-RELATED		W	V	A	R	109	N	P	A	V	T	I	T	F	A	I	L	R	R	F	P	Y	W	Q	V	P	L	Y	I	I	G	Q	L	M	G	S	I	L	A	S	G	T	L	S	F	M	F
Vvinifera	GSVIVG01034224001	SF142 - AQUAPORIN TRANSPORTER // SUBFAMILY NOT NAMED		T	I	A	R	110	N	P	A	V	T	I	A	F	A	A	L	R	H	F	P	W	K	H	V	P	V	Y	I	G	S	Q	L	M	G	S	L	C	A	A	F	A	L	K	G	I	F
Vvinifera	GSVIVG01035178001	SF99 - AQUAPORIN TIP2-1		W	V	A	R	110	N	P	A	V	T	I	A	F	A	A	S	R	K	F	P	W	R	Q	A	S	I	L	S	S	F	F	N	C	C	E	H	R	I	V	A	S	C	S	V	S	I
Vvinifera	GSVIVG01035640001	SF102 - AQUAPORIN NIP5-1-RELATED		H	V	A	R	112	N	P	A	V	T	L	G	L	C	V	G	G	H	I	T	V	V	R	S	V	L	Y	F	I	D	Q	C	L	A	S	T	V	A	C	I	L	L	K	F	L	T
Zmarina	Zosma22g01220	Zosma22g01220.1 Aquaporin		A	I	G	R	108	N	P	S	I	T	I	A	F	A	T	L	R	K	F	P	W	V	Q	V	P	A	Y	I	A	V	Q	V	I	A	S	I	S	A	S	Y	V	L	K	L	V	Y
Zmarina	Zosma231g00020	Zosma231g00020.1 Aquaporin		W	V	A	R	109	N	P	A	V	T	I	S	F	T	L	L	G	R	F	P	F	K	D	A	V	F	Y	I	I	A	Q	L	V	G	S	L	L	A	S	G	T	L	S	L	L	L
Zmarina	Zosma231g00030	Zosma231g00030.1 Aquaporin		W	I	A	R	109	N	P	A	V	T	I	S	F	T	L	L	G	R	F	R	Y	K	D	A	L	F	Y	I	I	A	Q	F	V	G	S	L	L	A	S	G	T	V	S	L	L	L
Zmarina	Zosma2446g00010	Zosma2446g00010.1 Aquaporin		A	I	G	R	108	N	P	S	I	T	I	A	F	A	T	L	R	K	F	P	W	V	Q	V	P	A	Y	I	A	V	Q	V	I	A	S	I	S	A	S	Y	V	L	K	L	V	Y
Zmarina	Zosma24g00710	Zosma24g00710.1 Aquaporin TIP1-1		H	I	A	V	111	N	P	A	V	T	F	G	A	F	V	G	G	H	I	S	F	F	R	G	I	M	Y	W	V	A	Q	L	L	G	S	I	A	A	C	Y	L	L	R	L	V	T
Zmarina	Zosma26g01390	Zosma26g01390.1 Aquaporin		A	I	G	R	108	N	P	S	I	T	I	A	F	A	T	L	R	H	F	P	W	V	Q	V	P	A	Y	I	T	V	Q	V	T	A	S	I	F	A	S	F	V	L	K	L	V	Y
Zmarina	Zosma431g00060	Zosma431g00060.1 Aquaporin NIP1-1		W	V	A	R	109	N	P	A	V	T	I	A	F	A	T	V	G	R	F	P	W	Q	Q	V	P	A	Y	I	S	A	Q	V	F	A	S	I	L	A	S	G	T	L	R	L	I	F
Zmarina	Zosma43g00730	Aquaporin TIP1-1		H	I	A	V	110	N	P	A	V	T	F	G	A	F	I	G	G	H	I	S	F	F	R	G	I	M	Y	W	I	S	Q	L	L	G	S	T	V	A	C	F	L	L	S	L	A	T
Zmarina	Zosma470g00020	Zosma470g00020.1 Aquaporin TIP1-1		H	I	A	M	111	N	P	A	V	T	F	G	A	F	I	G	G	N	I	T	L	F	L	G	L	L	Y	W	V	A	Q	L	L	G	S	I	V	A	C	L	L	L	N	F	V	T
Zmarina	Zosma4g01350	Zosma4g01350.1 Probable aquaporin TIP3-1		S	I	A	R	95	N	P	A	V	T	F	G	V	L	L	G	G	R	I	T	I	I	R	A	L	F	Y	W	V	A	Q	L	I	E	A	G	R	I	L	P	T	T	G	V	A	V
Zmarina	Zosma50g01000	Zosma50g01000.1 Aquaporin TIP1-1		H	I	A	V	110	N	P	A	V	T	F	G	A	F	I	G	G	N	I	T	L	F	R	G	L	L	Y	W	V	A	Q	L	L	G	S	T	V	A	C	L	L	L	K	F	T	T
Zmarina	Zosma7531g00010	Zosma7531g00010.1 Aquaporin NIP2-1		F	I	G	R	107	N	P	S	V	T	I	A	L	L	I	G	K	L	T	S	K	R	D	A	V	F	Y	I	S	A	Q	I	L	G	A	I	L	A	S	V	L	L	K	F	M	F
Zmarina	Zosma84g00450	Zosma84g00450.1 Aquaporin NIP1-1		W	V	-	-	107	N	P	S	V	T	I	A	L	L	I	G	K	L	T	S	K	R	D	A	V	F	Y	I	S	A	Q	I	L	G	A	I	L	A	S	V	L	L	K	F	M	F
Zmays	AC234180.1_FG004	29816.m000676 Nodulin-26, putative		W	A	A	R	110	N	P	A	V	P	A	Y	M	L	V	Q	T	V	A	A	T	M	A	S	L	V	L	R	L	M	F	G	R	Q	H	E	L	A	S	V	T	V	P	A	P	G
Zmays	GRMZM2G000471	SF134 - AQUAPORIN TIP2-3-RELATED		G	A	A	R	128	N	P	A	V	S	V	A	M	A	V	F	G	H	L	P	P	A	H	L	A	L	Y	A	A	A	Q	L	L	G	S	V	A	A	S	F	V	A	K	A	L	Y
Zmays	GRMZM2G027098	SF181 - AQUAPORIN NIP4-1-RELATED		H	I	G	R	110	N	P	A	V	T	F	G	L	A	V	G	G	H	I	T	I	L	T	G	V	F	Y	W	V	A	Q	L	L	G	A	T	V	A	C	L	L	L	G	F	V	T
Zmays	GRMZM2G028325	SF171 - AQUAPORIN NIP7-1-RELATED	6	G	S	-	-	108	N	P	A	V	T	L	A	F	A	V	F	R	H	F	P	W	I	Q	V	P	F	Y	W	A	A	Q	F	T	G	S	I	C	A	S	F	V	L	K	A	V	L
Zmays	GRMZM2G039845	SF171 - AQUAPORIN NIP7-1-RELATED		H	I	A	R	112	N	P	A	V	T	F	G	L	L	V	G	R	R	I	S	F	G	R	A	A	V	Y	W	L	A	Q	M	L	G	A	V	V	A	S	L	L	L	T	L	V	S
Zmays	GRMZM2G041980	SF142 - AQUAPORIN TRANSPORTER // SUBFAMILY NOT NAMED		W	V	-	-	109	N	P	A	V	T	L	A	F	A	T	S	G	R	F	P	W	R	Q	L	P	A	Y	V	L	A	Q	M	L	G	A	T	L	A	S	G	T	L	R	L	M	F
Zmays	GRMZM2G056908	SF52 - AQUAPORIN TIP1-1		H	I	G	R	111	N	P	A	V	T	F	G	L	A	V	G	G	H	I	T	V	L	T	G	L	F	Y	W	V	A	Q	L	L	G	A	S	V	A	C	L	L	L	R	F	V	T
Zmays	GRMZM2G081239	SF170 - AQUAPORIN NIP6-1	6	G	S	G	R	108	N	P	A	V	T	L	S	F	A	C	F	R	H	F	P	W	I	Q	V	P	F	Y	W	A	A	Q	F	T	G	A	M	C	A	A	F	V	L	K	A	V	L
Zmays	GRMZM2G082184	SF145 - AQUAPORIN TRANSPORTER // SUBFAMILY NOT NAMED	6	G	S	-	-	108	N	P	A	V	T	L	A	F	A	V	F	R	H	F	P	W	I	Q	V	P	F	Y	W	A	A	Q	F	T	G	A	I	C	A	S	F	V	L	K	A	V	L
Zmays	GRMZM2G093090	AQUAPORIN TRANSPORTER // SUBFAMILY NOT NAMED		H	V	A	R	110	N	P	A	V	T	L	G	L	A	A	T	G	R	I	T	L	F	R	S	A	L	Y	V	A	A	Q	L	L	G	S	T	L	A	C	L	L	L	A	F	L	A
Zmays	GRMZM2G103214	SF52 - AQUAPORIN TIP1-1		V	G	G	R	109	N	P	A	V	T	V	T	F	T	V	F	G	Y	L	S	W	T	K	L	P	F	Y	V	A	A	Q	L	A	G	S	L	L	A	C	L	S	A	N	G	V	M
Zmays	GRMZM2G103945	SF144 - AQUAPORIN NIP1-1-RELATED		H	S	A	R	110	N	P	A	V	T	V	G	L	M	V	R	G	H	I	T	K	L	R	A	V	L	Y	V	A	A	Q	L	L	A	S	S	A	A	C	V	L	L	R	F	L	S
Zmays	GRMZM2G103983	SF144 - AQUAPORIN NIP1-1-RELATED		H	V	A	R	111	N	P	A	V	T	F	G	A	L	V	G	G	R	V	S	L	V	R	A	V	L	Y	W	A	A	Q	L	L	G	A	V	A	A	T	L	L	L	R	L	A	T
Zmays	GRMZM2G108273	SF144 - AQUAPORIN NIP1-1-RELATED		H	S	A	R	110	N	P	A	V	T	V	G	I	L	V	R	G	H	I	T	K	L	R	A	L	L	Y	V	A	A	Q	L	L	A	S	S	L	A	C	I	L	L	R	Y	L	S
Zmays	GRMZM2G121275	SF159 - AQUAPORIN TRANSPORTER // SUBFAMILY NOT NAMED		H	I	G	R	110	N	P	A	V	T	F	G	L	A	V	G	G	H	I	T	I	L	T	G	V	F	Y	W	V	A	Q	L	L	G	A	S	V	A	C	L	L	L	Q	F	V	T
Zmays	GRMZM2G125023	SF134 - AQUAPORIN TIP2-3-RELATED		H	I	G	R	110	N	P	A	V	T	F	G	L	A	V	G	G	H	I	T	I	L	T	G	I	L	Y	W	V	A	Q	L	L	G	A	S	V	A	C	F	L	L	Q	Y	V	T
Zmays	GRMZM2G126582	SF142 - AQUAPORIN TRANSPORTER // SUBFAMILY NOT NAMED		W	V	A	R	109	N	P	A	V	S	L	A	F	A	T	C	G	R	F	P	W	R	Q	V	P	A	Y	A	A	A	Q	V	T	G	A	T	A	A	S	L	T	L	R	L	L	F
Zmays	GRMZM2G137108	SF30 - AQUAPORIN TIP3-1-RELATED	6	G	S	G	R	108	N	P	A	V	T	L	S	F	A	C	F	R	H	F	P	W	I	Q	V	P	F	Y	W	A	A	Q	F	T	G	A	M	C	A	A	F	V	L	K	A	V	L
Zmays	GRMZM2G146627	SF144 - AQUAPORIN NIP1-1-RELATED		Q	S	A	R	110	N	P	A	V	T	L	S	L	A	V	G	G	H	V	T	L	F	R	S	S	L	Y	I	A	A	Q	M	L	G	S	S	A	A	C	F	L	L	R	W	L	T
Zmays	GRMZM2G176209	SF134 - AQUAPORIN TIP2-3-RELATED		A	I	G	R	110	N	P	S	L	T	I	A	F	A	A	L	R	H	F	P	W	L	Q	V	P	A	Y	V	A	V	Q	A	L	A	S	V	C	A	A	F	A	L	K	G	V	F
Zmays	GRMZM2G305446	AQUAPORIN TRANSPORTER // SUBFAMILY NOT NAMED		H	V	A	R	110	N	P	A	V	T	F	G	A	L	V	G	G	R	V	S	L	V	R	A	V	L	Y	W	V	A	Q	L	L	G	A	V	A	A	T	L	L	L	R	L	A	T
Zmays	GRMZM5G892338	SF142 - AQUAPORIN TRANSPORTER // SUBFAMILY NOT NAMED		G	-	G	R	1m	N	P	A	V	T	L	A	F	A	V	F	R	H	F	P	W	I	Q	V	R	D	N	E	S	R	I	W	P	S	W	P	S	S	E	R	G	Q	W	R	Q	Q
	Channel type influx SITs	TMDs = Transmembrane domains, only given for genes that showed Si permeability characteristics
[truncated: 200 more columns]

## Sheet: Table S2
Supplementary Table 2. List of homologs of rice Lsi2 gene in the studied plant species.
Species	Gene ID (Phytozome)	TMD	pI	MW (kDa)	Protein length	Description
Acoerulea	Aqcoe5G434800	6	8.8	59510.5	554	(1 of 1) PTHR10283//PTHR10283:SF94 - SOLUTE CARRIER FAMILY 13 MEMBER // SUBFAMILY NOT NAMED (PAC:33086569)
Acomosus	Aco006860	9	8.68	58519.6	550	Citrate transporter family protein
Acomosus	Aco008895	9	6.38	59624.6	554	Citrate transporter family protein (PAC:33033223)
Acomosus	Aco031207	9	6.57	59697.7	554	Citrate transporter family protein (PAC:33028628)
Acomosus	Aco012010	9	8.93	51936.4	483	Citrate transporter family protein (PAC:33031180)
Ahalleri	Araha.3440s0002	8	9.19	41986.7	386	(1 of 1) PTHR10283//PTHR10283:SF94 - SOLUTE CARRIER FAMILY 13 MEMBER // SUBFAMILY NOT NAMED (PAC:28863302)
Ahypochondriacus	AHYPO_010712	18	8.96	114798	1057	(1 of 3) PTHR10283//PTHR10283:SF94 - SOLUTE CARRIER FAMILY 13 MEMBER // SUBFAMILY NOT NAMED (PAC:32832587)
Ahypochondriacus	AHYPO_021847	6	8.35	48777	449	(1 of 1) PF00939 - Sodium:sulfate symporter transmembrane region (Na_sulph_symp) (PAC:32845839)
Ahypochondriacus	AHYPO_021848	10	5.28	54613.5	505	(1 of 1) PF02040 - Arsenical pump membrane protein (ArsB) (PAC:32845837)
Alyrata	AL1G11590	9	6.14	54247.7	499	(1 of 1) PTHR10283//PTHR10283:SF94 - SOLUTE CARRIER FAMILY 13 MEMBER // SUBFAMILY NOT NAMED (PAC:35934603)
Aoccidentaleearly-release	Anaoc.0004s2093	2	9.69	12407	110	(1 of 6) PTHR10283//PTHR10283:SF94 - SOLUTE CARRIER FAMILY 13 MEMBER // SUBFAMILY NOT NAMED (PAC:37495087)
Aoccidentaleearly-release	Anaoc.0010s0170	9	8.4	59407.6	547	(1 of 3) KOG2639 - Sodium sulfate symporter and related arsenite permeases (PAC:37557067)
Aoccidentaleearly-release	Anaoc.0010s0171	6	5.21	50494.2	470	(1 of 2) PF02040 - Arsenical pump membrane protein (ArsB) (PAC:37555465)
Aoccidentaleearly-release	Anaoc.0018s0233	8	8.62	56382.1	517	(1 of 1) PF06450 - Bacterial Na+/H+ antiporter B (NhaB) (NhaB) (PAC:37487433)
Aoccidentaleearly-release	Anaoc.0018s0234	8	9.31	47831.9	442	(1 of 2) PF02040 - Arsenical pump membrane protein (ArsB) (PAC:37488534)
Aoccidentaleearly-release	Anaoc.0197s0007	0	9.69	12275.9	109	(1 of 6) PTHR10283//PTHR10283:SF94 - SOLUTE CARRIER FAMILY 13 MEMBER // SUBFAMILY NOT NAMED (PAC:37489899)
Aofficinalisearly-release	evm.TU.AsparagusV1_07.1854	8	5.57	57690.3	537	(1 of 1) PTHR10283//PTHR10283:SF94 - SOLUTE CARRIER FAMILY 13 MEMBER // SUBFAMILY NOT 13 MEMBER // SUBFAMILY NOT NAMED (PAC:40531059)
Athaliana	AT1G02260	9	7.01	54724.1	502	Divalent ion symporter (PAC:19654690)
Atrichopoda	evm_27.model.AmTr_v1.0_scaffold00009.175	8	7.6	59097.4	552	(1 of 1) KOG2639 - Sodium sulfate symporter and related arsenite permeases (PAC:31568683) and related arsenite permeases (PAC:31568683)
Atrichopoda	evm_27.model.AmTr_v1.0_scaffold00168.22	3	6.03	16033.6	151	(1 of 2) PTHR10283//PTHR10283:SF88 - SOLUTE CARRIER FAMILY 13 MEMBER // SUBFAMILY NOT 13 MEMBER // SUBFAMILY NOT NAMED (PAC:31560631)
Atrichopoda	evm_27.model.AmTr_v1.0_scaffold00168.23	4	4.79	38893.2	359	(1 of 3) PTHR10283//PTHR10283:SF94 - SOLUTE CARRIER FAMILY 13 MEMBER // SUBFAMILY NOT 13 MEMBER // SUBFAMILY NOT NAMED (PAC:31560640)
Atrichopoda	evm_27.model.AmTr_v1.0_scaffold00168.25	4	5.12	41439.4	374	(1 of 3) PTHR10283//PTHR10283:SF94 - SOLUTE CARRIER FAMILY 13 MEMBER // SUBFAMILY NOT 13 MEMBER // SUBFAMILY NOT NAMED (PAC:31560625)
Bdistachyon	Bradi3g55840	9	5.49	55649.3	517	arsenite secondary active transmembrane transporter activity, cation:cation antiporter activity (Blast2GO) (PAC:32814411)
Bdistachyon	Bradi1g75220	9	5.6	61380.3	572	citrate transmembrane transporter activity (Blast2GO) (PAC:32794011)
Bdistachyon	Bradi3g27800	9	6.14	61271.5	569	arsenite secondary active transmembrane transporter activity (Blast2GO) (PAC:32817860)
Bdistachyon	Bradi1g78100	9	8.07	50741.3	475	arsenite secondary active transmembrane transporter activity (Blast2GO) (PAC:32805346)
Bdistachyon	Bradi3g32730	9	6.99	50707.7	478	citrate transmembrane transporter activity (Blast2GO) (PAC:32822551)
Bhybridumearly-release	Brahy.D03G0769300	9	5.49	55599.2	517	(1 of 2) PTHR10283//PTHR10283:SF94 - SOLUTE CARRIER FAMILY 13 MEMBER // SUBFAMILY NOT NAMED (PAC:38633422)
Bhybridumearly-release	Brahy.S04G0058600	9	5.4	55997.6	522	(1 of 2) PTHR10283//PTHR10283:SF94 - SOLUTE CARRIER FAMILY 13 MEMBER // SUBFAMILY NOT NAMED (PAC:38627196)
Bhybridumearly-release	Brahy.D01G1025500	9	5.6	61353.3	572	(1 of 2) PTHR10283//PTHR10283:SF97 - SOLUTE CARRIER FAMILY 13 MEMBER // SUBFAMILY NOT NAMED (PAC:38615036)
Bhybridumearly-release	Brahy.D03G0370700	9	6.14	61271.5	569	(1 of 2) PTHR10283//PTHR10283:SF88 - SOLUTE CARRIER FAMILY 13 MEMBER // SUBFAMILY NOT NAMED (PAC:38635997)
Bhybridumearly-release	Brahy.S02G0043800	9	5.94	61282.3	574	(1 of 2) PTHR10283//PTHR10283:SF97 - SOLUTE CARRIER FAMILY 13 MEMBER // SUBFAMILY NOT NAMED (PAC:38642915)
Bhybridumearly-release	Brahy.S03G0155000	9	6.21	61262.5	570	(1 of 2) PTHR10283//PTHR10283:SF88 - SOLUTE CARRIER FAMILY 13 MEMBER // SUBFAMILY NOT NAMED (PAC:38593343)
Bhybridumearly-release	Brahy.D01G1063000	9	8.07	50741.3	475	(1 of 2) PTHR10283//PTHR10283:SF107 - SOLUTE CARRIER FAMILY 13 MEMBER // SUBFAMILY NOT 13 MEMBER // SUBFAMILY NOT NAMED (PAC:38612025)
Bhybridumearly-release	Brahy.D03G0441800	9	6.99	50658.6	478	(1 of 2) PTHR10283//PTHR10283:SF98 - SOLUTE CARRIER FAMILY 13 MEMBER // SUBFAMILY NOT 13 MEMBER // SUBFAMILY NOT NAMED (PAC:38629690)
Bhybridumearly-release	Brahy.S02G0008500	9	7.58	50767.2	475	(1 of 2) PTHR10283//PTHR10283:SF107 - SOLUTE CARRIER FAMILY 13 MEMBER // SUBFAMILY NOT 13 MEMBER // SUBFAMILY NOT NAMED (PAC:38644171)
Bhybridumearly-release	Brahy.S03G0211500	9	6.98	50548.7	476	(1 of 2) PTHR10283//PTHR10283:SF98 - SOLUTE CARRIER FAMILY 13 MEMBER // SUBFAMILY NOT 13 MEMBER // SUBFAMILY NOT NAMED (PAC:38595892)
Boleraceacapitata	Bol018439	9	8.7	101310	905	(1 of 1) PTHR10283//PTHR10283:SF94 - SOLUTE CARRIER FAMILY 13 MEMBER // SUBFAMILY NOT NAMED (PAC:37374192)
BrapaFPsc	Brara.I05583	9	6.67	54567.9	502	(1 of 1) PTHR10283//PTHR10283:SF94 - SOLUTE CARRIER FAMILY 13 MEMBER // SUBFAMILY NOT NAMED (PAC:30646340)
Bstacei	Brast04G055100	9	5.4	55997.6	522	(1 of 1) PTHR10283//PTHR10283:SF94 - SOLUTE CARRIER FAMILY 13 MEMBER // SUBFAMILY NOT NAMED (PAC:32865329)
Bstacei	Brast02G041300	9	5.94	61282.3	574	(1 of 1) PTHR10283//PTHR10283:SF97 - SOLUTE CARRIER FAMILY 13 MEMBER // SUBFAMILY NOT NAMED (PAC:32878049)
Bstacei	Brast03G137700	9	6.21	61234.4	570	(1 of 1) PTHR10283//PTHR10283:SF88 - SOLUTE CARRIER FAMILY 13 MEMBER // SUBFAMILY NOT NAMED (PAC:32857159)
Bstacei	Brast02G007300	9	7.58	50767.2	475	(1 of 1) PTHR10283//PTHR10283:SF107 - SOLUTE CARRIER FAMILY 13 MEMBER // SUBFAMILY NOT 13 MEMBER // SUBFAMILY NOT NAMED (PAC:32878045)
Bstacei	Brast03G191000	9	6.98	50548.7	476	(1 of 1) PTHR10283//PTHR10283:SF98 - SOLUTE CARRIER FAMILY 13 MEMBER // SUBFAMILY NOT 13 MEMBER // SUBFAMILY NOT NAMED (PAC:32856660)
Bstricta	Bostr.6587s0001	6	5.23	44744.1	411	(1 of 1) PTHR10283//PTHR10283:SF94 - SOLUTE CARRIER FAMILY 13 MEMBER // SUBFAMILY NOT NAMED (PAC:30651724)
Bsylvaticumearly-release	Brasy4G057200	9	5.5	55816.5	520	(1 of 1) PTHR10283//PTHR10283:SF94 - SOLUTE CARRIER FAMILY 13 MEMBER // SUBFAMILY NOT NAMED (PAC:40088476)
Bsylvaticumearly-release	Brasy2G061400	6	8.5	54142.8	510	(1 of 1) PTHR10283//PTHR10283:SF97 - SOLUTE CARRIER FAMILY 13 MEMBER // SUBFAMILY NOT NAMED (PAC:40067411)
Bsylvaticumearly-release	Brasy8G092400	9	6.41	61346.5	570	(1 of 1) PTHR10283//PTHR10283:SF88 - SOLUTE CARRIER FAMILY 13 MEMBER // SUBFAMILY NOT NAMED (PAC:40082137)
Bsylvaticumearly-release	Brasy2G020700	9	8.07	50755.3	475	(1 of 1) PTHR10283//PTHR10283:SF107 - SOLUTE CARRIER FAMILY 13 MEMBER // SUBFAMILY NOT 13 MEMBER // SUBFAMILY NOT NAMED (PAC:40071078)
Bsylvaticumearly-release	Brasy3G207000	9	6.99	51076.1	482	(1 of 1) PTHR10283//PTHR10283:SF98 - SOLUTE CARRIER FAMILY 13 MEMBER // SUBFAMILY NOT 13 MEMBER // SUBFAMILY NOT NAMED (PAC:40041996)
Carabicaearly-release	evm.TU.Scaffold_637.1157	9	6.67	58598.4	542	(1 of 2) PTHR10283//PTHR10283:SF94 - SOLUTE CARRIER FAMILY 13 MEMBER // SUBFAMILY NOT NAMED (PAC:37878019)
Carabicaearly-release	evm.TU.Scaffold_637.1745	8	6.32	58810.6	544	(1 of 2) PTHR10283//PTHR10283:SF94 - SOLUTE CARRIER FAMILY 13 MEMBER // SUBFAMILY NOT NAMED (PAC:37877262)
Cclementina	Ciclev10019767	9	8.62	55087	511	(1 of 1) PTHR10283//PTHR10283:SF94 - SOLUTE CARRIER FAMILY 13 MEMBER // SUBFAMILY NOT NAMED (PAC:20809654)
Cgrandiflora	Cagra.1968s0039	9	6.97	54786.1	505	(1 of 1) PTHR10283//PTHR10283:SF94 - SOLUTE CARRIER FAMILY 13 MEMBER // SUBFAMILY NOT NAMED (PAC:28910152)
Cpapaya	evm.TU.supercontig_107.81	9	8.58	58833.8	542	(1 of 1) PTHR10283//PTHR10283:SF94 - SOLUTE CARRIER FAMILY 13 MEMBER // SUBFAMILY NOT NAMED (PAC:16405389)
Cquinoaearly-release	AUR62021149	7	6.41	49235.9	451	arsB: Putative transporter arsB (PAC:36318305)
Cquinoaearly-release	AUR62031386	7	6.26	49071.6	451	arsB: Putative transporter arsB (PAC:36306427)
Crubella	Carubv10008913	9	6.97	54758.2	504	(1 of 1) PTHR10283//PTHR10283:SF94 - SOLUTE CARRIER FAMILY 13 MEMBER // SUBFAMILY NOT NAMED (PAC:20892720)
Csativus	Cucsa.107960	8	8.33	59901.2	547	(1 of 1) PTHR10283//PTHR10283:SF94 - SOLUTE CARRIER FAMILY 13 MEMBER // SUBFAMILY NOT NAMED (PAC:16959664)
Csinensis	orange1.1g008970	8	8.16	59010	547	(1 of 2) PTHR10283//PTHR10283:SF94 - SOLUTE CARRIER FAMILY 13 MEMBER // SUBFAMILY NOT NAMED (PAC:18127588)
Csinensis	orange1.1g010427	9	8.36	55172.1	511	(1 of 2) PTHR10283//PTHR10283:SF94 - SOLUTE CARRIER FAMILY 13 MEMBER // SUBFAMILY NOT NAMED (PAC:18118583)
Czofingiensisearly-release	Cz08g10060	8	6.49	61558	583	(1 of 1) PTHR10283:SF21 - ARSENICAL PUMP MEMBRANE PROTEIN (PAC:38244882) PROTEIN (PAC:38244882)
Dcarota	DCAR_010293	8	7.58	58344.8	540	hypothetical protein (PAC:36068114)
Dsalina	Dusal.0295s00007	8	6.18	111428	1028	(1 of 5) PTHR10283//PTHR10283:SF79 - SOLUTE CARRIER FAMILY 13 MEMBER // SUBFAMILY NOT 13 MEMBER // SUBFAMILY NOT NAMED (PAC:33188630)
Egrandis	Eucgr.A02752	8	8.3	54905.5	512	(1 of 5) PTHR10283//PTHR10283:SF94 - SOLUTE CARRIER FAMILY 13 MEMBER // SUBFAMILY NOT NAMED (PAC:32047821)
Egrandis	Eucgr.A02760	9	6.46	54927.3	512	(1 of 5) PTHR10283//PTHR10283:SF94 - SOLUTE CARRIER FAMILY 13 MEMBER // SUBFAMILY NOT NAMED (PAC:32048851)
Egrandis	Eucgr.A02761	9	6.32	60119.2	557	(1 of 5) PTHR10283//PTHR10283:SF94 - SOLUTE CARRIER FAMILY 13 MEMBER // SUBFAMILY NOT NAMED (PAC:32046355)
Egrandis	Eucgr.K00279	8	5.7	52387.7	480	(1 of 5) PTHR10283//PTHR10283:SF94 - SOLUTE CARRIER FAMILY 13 MEMBER // SUBFAMILY NOT NAMED (PAC:32068888)
Egrandis	Eucgr.K00280	8	8.7	58310.4	539	(1 of 5) PTHR10283//PTHR10283:SF94 - SOLUTE CARRIER FAMILY 13 MEMBER // SUBFAMILY NOT NAMED (PAC:32066750)
Esalsugineum	Thhalv10007447	9	5.95	54090.3	498	(1 of 1) PTHR10283//PTHR10283:SF94 - SOLUTE CARRIER FAMILY 13 MEMBER // SUBFAMILY NOT NAMED (PAC:20187529)
Fvesca	Glyma.09G134900	8	7.56	56507.5	523	(1 of 2) PTHR24361//PTHR24361:SF253 - MITOGEN-ACTIVATED KINASE KINASE KINASE // SUBFAMILY NOT NAMED (PAC:27247670)
Ghirsutumearly-release	Gohir.A11G011200	9	9	57229	528	(1 of 6) PTHR10283//PTHR10283:SF94 - SOLUTE CARRIER FAMILY 13 MEMBER // SUBFAMILY NOT NAMED (PAC:38087024)
Ghirsutumearly-release	Gohir.D11G010000	9	8.05	51512.9	480	(1 of 6) PTHR10283//PTHR10283:SF94 - SOLUTE CARRIER FAMILY 13 MEMBER // SUBFAMILY NOT NAMED (PAC:38084300)
Ghirsutumearly-release	Gohir.D11G010100	8	7.63	54848.3	509	(1 of 6) PTHR10283//PTHR10283:SF94 - SOLUTE CARRIER FAMILY 13 MEMBER // SUBFAMILY NOT NAMED (PAC:38086393)
Ghirsutumearly-release	Gohir.D11G010300	8	6.64	55506.6	509	(1 of 6) PTHR10283//PTHR10283:SF94 - SOLUTE CARRIER FAMILY 13 MEMBER // SUBFAMILY NOT NAMED (PAC:38083346)
Ghirsutumearly-release	Gorai.007G011500	9	8.05	51512.9	480	(1 of 6) PTHR10283//PTHR10283:SF94 - SOLUTE CARRIER FAMILY 13 MEMBER // SUBFAMILY NOT NAMED (PAC:38079860)
Ghirsutumearly-release	Gorai.007G011600	8	7.63	54860.4	509	(1 of 6) PTHR10283//PTHR10283:SF94 - SOLUTE CARRIER FAMILY 13 MEMBER // SUBFAMILY NOT NAMED (PAC:38081840)
Gmax	Glyma.09G134800	9	5.78	58288.1	538	(1 of 1) PTHR10283//PTHR10283:SF94 - SOLUTE CARRIER FAMILY 13 MEMBER // SUBFAMILY NOT NAMED (PAC:27249596)
Gmax	Glyma.09G135000	8	6.26	53893.7	501	(1 of 2) PTHR13366 - (PAC:30552826)
Gmax	Glyma.10G232600	8	7.04	57397.3	534	(1 of 55) PF14244 - gag-polypeptide of LTR copia-type (UBN2_3) (PAC:30549289)
Gmax	Glyma.06G180800	8	7.03	58144.3	538	(1 of 6) PTHR10283//PTHR10283:SF94 - SOLUTE CARRIER FAMILY 13 MEMBER // SUBFAMILY NOT NAMED (PAC:30486937)
Gmax	Glyma.06G180900	8	8.01	57878.2	536	(1 of 6) PTHR10283//PTHR10283:SF94 - SOLUTE CARRIER FAMILY 13 MEMBER // SUBFAMILY NOT NAMED (PAC:30482778)
Gmax	Gohir.A11G010900	6	6.55	45084.7	417	(1 of 1) PTHR10283:SF95 - TRANSPORTER ARSB-RELATED (PAC:30485593)
Gmax	Gohir.A11G011000	5	8.69	36205.8	336	(1 of 1) PF02040 - Arsenical pump membrane protein (ArsB) (PAC:30474182)
Graimondii	Gorai.007G011700	8	7.15	54777.2	509	(1 of 1) PF06450 - Bacterial Na+/H+ antiporter B (NhaB) (NhaB) (PAC:26785458)
Graimondii	GSVIVT01019733001	8	6.21	84909.4	780	(1 of 3) PTHR10283//PTHR10283:SF94 - SOLUTE CARRIER FAMILY 13 MEMBER // SUBFAMILY NOT NAMED (PAC:26778065)
Graimondii	GSVIVT01028896001	8	8.4	47805.8	444	(1 of 3) PTHR10283//PTHR10283:SF94 - SOLUTE CARRIER FAMILY 13 MEMBER // SUBFAMILY NOT NAMED (PAC:26781673)
Hannuusearly-release	HanXRQChr10g0304231	4	8.93	38055.2	347	Probable putative transporter arsB (PAC:40312936)
Hannuusearly-release	HanXRQChr10g0304291	8	6.71	52263.9	480	Putative citrate transporter-like domain (PAC:40297710)
Hannuusearly-release	HanXRQChr13g0395601	10	6.17	58112.2	537	Putative arsenical pump membrane protein, ArsB; Citrate transporter-like domain (PAC:40294909)
Hannuusearly-release	Kaladp0055s0359	8	6.67	54269.2	509	Putative citrate transporter-like domain (PAC:40295013)
Hannuusearly-release	Kalax.0277s0049	6	7.04	46472.7	432	Probable divalent ion symporter (PAC:40315683)
Hvulgareearly-release	HORVU6Hr1G092430	9	5.4	56133.6	525	(PAC:38511093)
Hvulgareearly-release	HORVU1Hr1G037760	9	8.69	57521.2	531	(PAC:38483892)
Hvulgareearly-release	HORVU4Hr1G079710	9	6.89	53596.9	498	(PAC:38572948)
Hvulgareearly-release	HORVU1Hr1G053160	9	8.4	51135.4	486	(PAC:38461504)
Hvulgareearly-release	HORVU4Hr1G086800	9	8.07	50603.9	474	(PAC:38567400)
Kfedtschenkoi	Kalax.0807s0007	9	7.04	50896.4	475	(1 of 1) PTHR10283//PTHR10283:SF94 - SOLUTE CARRIER FAMILY 13 MEMBER // SUBFAMILY NOT NAMED (PAC:35757972)
Klaxiflora	Lsat_1_v5_gn_8_7341	8	6.37	56081.9	519	(1 of 2) PTHR10283//PTHR10283:SF94 - SOLUTE CARRIER FAMILY 13 MEMBER // SUBFAMILY NOT NAMED (PAC:32585877)
Klaxiflora	Lus10027497	8	5.85	53836.9	502	(1 of 2) PTHR10283//PTHR10283:SF94 - SOLUTE CARRIER FAMILY 13 MEMBER // SUBFAMILY NOT NAMED (PAC:32543378)
Lsativaearly-release	Lus10039251	8	5.56	54026.1	503	(1 of 1) PTHR10283//PTHR10283:SF94 - SOLUTE CARRIER FAMILY 13 MEMBER // SUBFAMILY NOT NAMED (PAC:38950164)
Lusitatissimum	Manes.06G150500	8	8.56	59319.1	549	(1 of 2) PTHR10283//PTHR10283:SF94 - SOLUTE CARRIER FAMILY 13 MEMBER // SUBFAMILY NOT NAMED (PAC:23144462)
Lusitatissimum	Manes.06G150600	8	7.58	59350.4	548	(1 of 2) PTHR10283//PTHR10283:SF94 - SOLUTE CARRIER FAMILY 13 MEMBER // SUBFAMILY NOT NAMED (PAC:23175571)
Macuminata	GSMUA_Achr11P02220	8	5.26	51854	483	(1 of 6) PTHR10283//PTHR10283:SF94 - SOLUTE CARRIER FAMILY 13 MEMBER // SUBFAMILY NOT NAMED (PAC:32317500)
Macuminata	GSMUA_Achr1P01310	9	4.87	46122.7	432	(1 of 6) PTHR10283//PTHR10283:SF94 - SOLUTE CARRIER FAMILY 13 MEMBER // SUBFAMILY NOT NAMED (PAC:32314223)
Macuminata	GSMUA_Achr9P23560	8	5.1	44987.3	418	(1 of 2) PF02040 - Arsenical pump membrane protein (ArsB) (PAC:32305844)
Macuminata	GSMUA_AchrUn_randomP07640	9	6.73	44429.6	421	(1 of 6) PTHR10283//PTHR10283:SF94 - SOLUTE CARRIER FAMILY 13 MEMBER // SUBFAMILY NOT NAMED (PAC:32296464)
Macuminata	GSMUA_AchrUn_randomP17150	8	5.63	45542.9	426	(1 of 1) PTHR10283//PTHR10283:SF97 - SOLUTE CARRIER FAMILY 13 MEMBER // SUBFAMILY NOT NAMED (PAC:32296732)
Macuminata	GSMUA_Achr2P10530	9	9.24	44675.2	414	(1 of 6) PTHR10283//PTHR10283:SF94 - SOLUTE CARRIER FAMILY 13 MEMBER // SUBFAMILY NOT 13 MEMBER // SUBFAMILY NOT NAMED (PAC:32304529)
Macuminata	GSMUA_Achr4P26300	9	9.13	52734.5	488	(1 of 2) PF02040 - Arsenical pump membrane protein (ArsB) (PAC:32300352) protein (ArsB) (PAC:32300352)
Mdomestica	MDP0000261435	8	7.59	59026.7	547	(1 of 5) KOG2639 - Sodium sulfate symporter and related arsenite permeases (PAC:22651748)
Mdomestica	MDP0000270571	5	7.62	42547	392	(1 of 5) KOG2639 - Sodium sulfate symporter and related arsenite permeases (PAC:22654765)
Mdomestica	MDP0000292229	10	7.98	60027.7	555	(1 of 5) KOG2639 - Sodium sulfate symporter and related arsenite permeases (PAC:22644288)
Mdomestica	MDP0000303045	8	5.8	46140.4	429	(1 of 9) PTHR10283//PTHR10283:SF94 - SOLUTE CARRIER FAMILY 13 MEMBER // SUBFAMILY NOT NAMED (PAC:22651749)
Mdomestica	MDP0000760994	8	7.6	48117.5	454	(1 of 1) PF02040 - Arsenical pump membrane protein (ArsB) (PAC:22683060)
Mdomestica	MDP0000775066	9	6.46	56288	521	(1 of 9) PTHR10283//PTHR10283:SF94 - SOLUTE CARRIER FAMILY 13 MEMBER // SUBFAMILY NOT NAMED (PAC:22641071)
Mdomestica	MDP0000803030	5	8.49	23192.5	215	(1 of 1) PF06450 - Bacterial Na+/H+ antiporter B (NhaB) (NhaB) (PAC:22667790)
Mdomestica	Medtr6g045483	8	6.33	58317.3	538	(1 of 9) PTHR10283//PTHR10283:SF94 - SOLUTE CARRIER FAMILY 13 MEMBER // SUBFAMILY NOT NAMED (PAC:22651750)
Mdomestica	Medtr8g038580	8	6.72	58847.8	544	(1 of 9) PTHR10283//PTHR10283:SF94 - SOLUTE CARRIER FAMILY 13 MEMBER // SUBFAMILY NOT NAMED (PAC:22633251)
Mesculenta	MDP0000165652	8	8.07	59019.1	547	(1 of 3) PTHR10283//PTHR10283:SF94 - SOLUTE CARRIER FAMILY 13 MEMBER // SUBFAMILY NOT NAMED (PAC:32346130)
Mesculenta	MDP0000186395	9	6.53	49616.7	462	(1 of 3) PTHR10283//PTHR10283:SF94 - SOLUTE CARRIER FAMILY 13 MEMBER // SUBFAMILY NOT NAMED (PAC:32347762)
Mguttatus	gene13228.1-v1.0-hybrid	5	9.65	115341	1071	(1 of 1) PTHR10283//PTHR10283:SF94 - SOLUTE CARRIER FAMILY 13 MEMBER // SUBFAMILY NOT NAMED (PAC:28932844)
Mpolymorpha	Mapoly0153s0006	9	8.58	56401.2	534	(1 of 1) PTHR10283:SF95 - TRANSPORTER ARSB-RELATED (PAC:33027614)
Mtruncatula	Migut.F00320	8	7.57	58499.7	542	(1 of 2) PTHR10283//PTHR10283:SF94 - SOLUTE CARRIER FAMILY 13 MEMBER // SUBFAMILY NOT NAMED (PAC:31103651)
Mtruncatula	gene13226.1-v1.0-hybrid	8	8.59	58225.5	541	(1 of 2) PTHR10283//PTHR10283:SF94 - SOLUTE CARRIER FAMILY 13 MEMBER // SUBFAMILY NOT NAMED (PAC:31074913)
Oeuropaeaearly-release	Oeu004118.1	9	7.62	60435.7	560	(1 of 2) PTHR10283//PTHR10283:SF94 - SOLUTE CARRIER FAMILY 13 MEMBER // SUBFAMILY NOT NAMED (PAC:37724364)
Oeuropaeaearly-release	Oeu004125.1	7	6.16	51722.3	476	(1 of 2) PTHR10283//PTHR10283:SF94 - SOLUTE CARRIER FAMILY 13 MEMBER // SUBFAMILY NOT NAMED (PAC:37724377)
Osativa	LOC_Os02g57620	11	6.07	56788.3	530	Citrate transporter protein, putative, expressed (PAC:33140114)
Osativa	LOC_Os03g05390	9	6.05	60242.1	557	Citrate transporter protein, putative, expressed (PAC:33130793)
Osativa	LOC_Os10g31040	9	7.54	61368.6	567	Citrate transporter protein, putative, expressed (PAC:33099913)
Osativa	LOC_Os03g01700 Lsi2	9	8.07	50358.6	472	expressed protein (PAC:33131822)
Othomaeum	Oropetium_20150105_04690	9	5.76	54839	514	(1 of 1) PTHR10283//PTHR10283:SF94 - SOLUTE CARRIER FAMILY 13 MEMBER // SUBFAMILY NOT NAMED (PAC:36012426)
Othomaeum	Oropetium_20150105_00075	9	5.87	60379.5	557	(1 of 1) PTHR10283//PTHR10283:SF97 - SOLUTE CARRIER FAMILY 13 MEMBER // SUBFAMILY NOT NAMED (PAC:35997512)
Othomaeum	Oropetium_20150105_19978	9	7.5	57110.8	569	(1 of 1) PTHR10283//PTHR10283:SF88 - SOLUTE CARRIER FAMILY 13 MEMBER // SUBFAMILY NOT NAMED (PAC:36011892)
Othomaeum	Oropetium_20150105_21304	7	8.47	41218	384	(1 of 2) PTHR10283//PTHR10283:SF107 - SOLUTE CARRIER FAMILY 13 MEMBER // SUBFAMILY NOT 13 MEMBER // SUBFAMILY NOT NAMED (PAC:36007122)
Othomaeum	Oropetium_20150105_22036	8	7.59	43487.3	444	(1 of 1) PTHR10283//PTHR10283:SF98 - SOLUTE CARRIER FAMILY 13 MEMBER // SUBFAMILY NOT 13 MEMBER // SUBFAMILY NOT NAMED (PAC:36020662)
Othomaeum	Oropetium_20150105_26804	9	8.83	49016.1	460	(1 of 2) PTHR10283//PTHR10283:SF107 - SOLUTE CARRIER FAMILY 13 MEMBER // SUBFAMILY NOT 13 MEMBER // SUBFAMILY NOT NAMED (PAC:36016048)
PdeltoidesWV94early-release	Podel.12G152600	8	7.96	54053.7	502	(1 of 6) PTHR10283//PTHR10283:SF94 - SOLUTE CARRIER FAMILY 13 MEMBER // SUBFAMILY NOT NAMED (PAC:37284050)
PdeltoidesWV94early-release	Podel.15G149100	8	8.38	59189.2	546	(1 of 6) PTHR10283//PTHR10283:SF94 - SOLUTE CARRIER FAMILY 13 MEMBER // SUBFAMILY NOT NAMED (PAC:37294626)
PdeltoidesWV94early-release	Podel.17G154100	9	6.41	58570.8	542	(1 of 1) PF03605 - Anaerobic c4-dicarboxylate membrane transporter (DcuA_DcuB) (PAC:37320695)
PdeltoidesWV94early-release	Podel.17G154300	2	9.87	10124.4	93	(1 of 6) PTHR10283//PTHR10283:SF94 - SOLUTE CARRIER FAMILY 13 MEMBER // SUBFAMILY NOT NAMED (PAC:37319648)
PdeltoidesWV94early-release	Podel.17G154400	8	5.36	58760.2	541	(1 of 1) PF06450 - Bacterial Na+/H+ antiporter B (NhaB) (NhaB) (PAC:37321427)
PdeltoidesWV94early-release	Podel.17G154500	8	6.23	47931.7	444	(1 of 2) PF02040 - Arsenical pump membrane protein (ArsB) (PAC:37321465)
Phallii	Pahal.A03936	10	5.82	57250.3	538	(1 of 1) PTHR10283//PTHR10283:SF94 - SOLUTE CARRIER FAMILY 13 MEMBER // SUBFAMILY NOT NAMED (PAC:32525031)
Phallii	Pahal.I00409	5	5.58	58106.7	409	(1 of 2) PTHR10283//PTHR10283:SF97 - SOLUTE CARRIER FAMILY 13 MEMBER // SUBFAMILY NOT NAMED (PAC:32509443)
Phallii	Pahal.I03882	8	7.96	60237.2	559	(1 of 2) PTHR10283//PTHR10283:SF97 - SOLUTE CARRIER FAMILY 13 MEMBER // SUBFAMILY NOT NAMED (PAC:32505858)
Phallii	Pahal.I00044	10	8.9	51207.8	482	(1 of 1) PTHR10283//PTHR10283:SF107 - SOLUTE CARRIER FAMILY 13 MEMBER // SUBFAMILY NOT 13 MEMBER // SUBFAMILY NOT NAMED (PAC:32506028)
Phallii	Pahal.I04140	10	8.34	51891.1	489	(1 of 1) PTHR10283//PTHR10283:SF98 - SOLUTE CARRIER FAMILY 13 MEMBER // SUBFAMILY NOT 13 MEMBER // SUBFAMILY NOT NAMED (PAC:32505262)
Ppatens	Pp3c12_25560	6	8.89	60289.2	564	(1 of 3) PTHR10283:SF95 - TRANSPORTER ARSB-RELATED (PAC:32975211)
Ppatens	Pp3c12_25580	9	6	51151.7	474	(1 of 3) PTHR10283:SF95 - TRANSPORTER ARSB-RELATED (PAC:32972558)
Ppatens	Pp3c3_31700	12	7.42	51648.8	485	(1 of 3) PTHR10283:SF95 - TRANSPORTER ARSB-RELATED (PAC:32942354)
Ppersica	Prupe.2G298200	8	6.57	59210.2	547	(1 of 1) PTHR10283//PTHR10283:SF94 - SOLUTE CARRIER FAMILY 13 MEMBER // SUBFAMILY NOT NAMED (PAC:32079148)
Ptrichocarpaearly-release	Potri.003G129200	4	5.18	32677.8	299	(1 of 8) PTHR10283//PTHR10283:SF94 - SOLUTE CARRIER FAMILY 13 MEMBER // SUBFAMILY NOT NAMED (PAC:37236994)
Ptrichocarpaearly-release	Potri.012G144000	8	7.96	54059.8	502	(1 of 5) KOG2639 - Sodium sulfate symporter and related arsenite permeases (PAC:37281988)
Ptrichocarpaearly-release	Potri.015G146800	4	6.8	32390.2	296	(1 of 1) PTHR10283:SF95 - TRANSPORTER ARSB-RELATED (PAC:37253790)
Ptrichocarpaearly-release	Potri.015G146900	8	8.38	59305.4	546	(1 of 5) KOG2639 - Sodium sulfate symporter and related arsenite permeases (PAC:37255047)
Ptrichocarpaearly-release	Potri.017G141600	9	6.72	58807.3	542	(1 of 1) PF03605 - Anaerobic c4-dicarboxylate membrane transporter (DcuA_DcuB) (PAC:37225211)
Ptrichocarpaearly-release	Potri.017G141700	3	9.6	10085.3	93	(1 of 8) PTHR10283//PTHR10283:SF94 - SOLUTE CARRIER FAMILY 13 MEMBER // SUBFAMILY NOT NAMED (PAC:37225062)
Ptrichocarpaearly-release	Potri.017G141800	7	5.42	46337.6	423	(1 of 1) PF06450 - Bacterial Na+/H+ antiporter B (NhaB) (NhaB) (PAC:37225962)
Ptrichocarpaearly-release	Potri.017G141900	9	6.23	48023.8	444	(1 of 5) KOG2639 - Sodium sulfate symporter and related arsenite permeases (PAC:37225460)
Ptrichocarpaearly-release	Potri.017G142000	2	8.89	8457.98	77	similar to transmembrane protein; putative; similar to P protein (Melanocyte-specific transporter protein) (SP:Q04671) {{Homo sapiens}};
Pvirgatum	Pavir.Aa00088	6	6.41	46757.9	435	(1 of 1) PF06450 - Bacterial Na+/H+ antiporter B (NhaB) (NhaB) (PAC:30250536)
Pvirgatum	Pavir.Ab03006	6	5.3	39991	374	(1 of 3) PTHR10283//PTHR10283:SF94 - SOLUTE CARRIER FAMILY 13 MEMBER // SUBFAMILY NOT NAMED (PAC:30234179)
Pvirgatum	Pavir.J31612	3	8.59	19266.9	183	(1 of 3) PTHR10283//PTHR10283:SF94 - SOLUTE CARRIER FAMILY 13 MEMBER // SUBFAMILY NOT NAMED (PAC:30271126)
Pvirgatum	Pavir.J35244	5	8.46	21143.2	244	(1 of 7) PTHR10283//PTHR10283:SF97 - SOLUTE CARRIER FAMILY 13 MEMBER // SUBFAMILY NOT NAMED (PAC:30191323)
Pvirgatum	Pavir.Ia01992	9	7.96	60196.2	561	(1 of 7) PTHR10283//PTHR10283:SF97 - SOLUTE CARRIER FAMILY 13 MEMBER // SUBFAMILY NOT NAMED (PAC:30214760)
Pvirgatum	Pavir.Ia04236	9	5.58	60220.2	556	(1 of 7) PTHR10283//PTHR10283:SF97 - SOLUTE CARRIER FAMILY 13 MEMBER // SUBFAMILY NOT NAMED (PAC:30210978)
Pvirgatum	Pavir.Ib00337	9	5.59	60259.3	556	(1 of 7) PTHR10283//PTHR10283:SF97 - SOLUTE CARRIER FAMILY 13 MEMBER // SUBFAMILY NOT NAMED (PAC:30241827)
Pvirgatum	Pavir.Ib03140	9	7.53	60414.4	563	(1 of 1) PTHR10283//PTHR10283:SF88 - SOLUTE CARRIER FAMILY 13 MEMBER // SUBFAMILY NOT NAMED (PAC:30237114)
Pvirgatum	Pavir.J08865	3	8.69	24705.5	229	(1 of 7) PTHR10283//PTHR10283:SF97 - SOLUTE CARRIER FAMILY 13 MEMBER // SUBFAMILY NOT NAMED (PAC:30286338)
Pvirgatum	Pavir.J10716	5	6.17	22185.8	204	(1 of 7) PTHR10283//PTHR10283:SF97 - SOLUTE CARRIER FAMILY 13 MEMBER // SUBFAMILY NOT NAMED (PAC:30225406)
Pvirgatum	Pavir.J40096	1	9.1	15942.9	146	(1 of 7) PTHR10283//PTHR10283:SF97 - SOLUTE CARRIER FAMILY 13 MEMBER // SUBFAMILY NOT NAMED (PAC:30217602)
Pvirgatum	Pavir.Ia02397	9	8.35	51804	488	(1 of 2) PTHR10283//PTHR10283:SF98 - SOLUTE CARRIER FAMILY 13 MEMBER // SUBFAMILY NOT 13 MEMBER // SUBFAMILY NOT NAMED (PAC:30215675)
Pvirgatum	Pavir.Ia04881	9	8.94	50829.3	479	(1 of 2) PTHR10283//PTHR10283:SF107 - SOLUTE CARRIER FAMILY 13 MEMBER // SUBFAMILY NOT 13 MEMBER // SUBFAMILY NOT NAMED (PAC:30209090)
Pvirgatum	Pavir.Ib00610	9	8.84	51486	484	(1 of 2) PTHR10283//PTHR10283:SF107 - SOLUTE CARRIER FAMILY 13 MEMBER // SUBFAMILY NOT 13 MEMBER // SUBFAMILY NOT NAMED (PAC:30241463)
Pvirgatum	Pavir.Ib02402	9	8.06	52099.3	491	(1 of 2) PTHR10283//PTHR10283:SF98 - SOLUTE CARRIER FAMILY 13 MEMBER // SUBFAMILY NOT 13 MEMBER // SUBFAMILY NOT NAMED (PAC:30241044)
Pvulgaris	Phvul.004G111500	9	6.55	58483.7	540	(1 of 4) PTHR10283//PTHR10283:SF94 - SOLUTE CARRIER FAMILY 13 MEMBER // SUBFAMILY NOT NAMED (PAC:37161802)
Pvulgaris	Phvul.004G111600	8	7.03	58190.3	540	(1 of 4) PTHR10283//PTHR10283:SF94 - SOLUTE CARRIER FAMILY 13 MEMBER // SUBFAMILY NOT NAMED (PAC:37162007)
Pvulgaris	Phvul.004G111900	9	5.69	58413.5	540	(1 of 4) PTHR10283//PTHR10283:SF94 - SOLUTE CARRIER FAMILY 13 MEMBER // SUBFAMILY NOT NAMED (PAC:37162564)
Pvulgaris	Phvul.007G073000	8	7.64	57570.6	534	(1 of 1) PF02040 - Arsenical pump membrane protein (ArsB) (PAC:37165840)
Rcommunis	29841.m002910	9	6.61	52369.4	486	arsenite transport protein, putative (PAC:16810623)
Rcommunis	30169.m006237	8	8.89	60949.4	564	arsenite transport protein, putative (PAC:16821040)
Sbicolor	Sobic.004G350000	9	6.18	52838	494	(PAC:37930784)
Sbicolor	Sobic.001G233400	9	6.55	60833.8	564	(1 of 1) PTHR10283//PTHR10283:SF88 - SOLUTE CARRIER FAMILY 13 MEMBER // SUBFAMILY NOT NAMED (PAC:37943750)
Sbicolor	Sobic.001G504000	9	6.06	60233.3	556	(PAC:37942420)
Sbicolor	Sobic.001G307700	10	6.55	52392.6	491	(PAC:37943718)
Sbicolor	Sobic.001G539200	10	8.73	51332.8	484	(PAC:37937843)
Sfallax	Sphfalx0027s0010	9	8.98	59015.8	553	(1 of 1) PTHR10283//PTHR10283:SF94 - SOLUTE CARRIER FAMILY 13 MEMBER // SUBFAMILY NOT 13 MEMBER // SUBFAMILY NOT NAMED (PAC:32607898)
Sitalica	Seita.1G371200	9	5.23	56388.7	525	(1 of 1) PTHR10283//PTHR10283:SF94 - SOLUTE CARRIER FAMILY 13 MEMBER // SUBFAMILY NOT NAMED (PAC:32695604)
Sitalica	Seita.9G235900	9	7.49	60332.4	560	(1 of 2) PTHR10283//PTHR10283:SF97 - SOLUTE CARRIER FAMILY 13 MEMBER // SUBFAMILY NOT NAMED (PAC:32691832)
Sitalica	Seita.9G540800	9	5.87	60200.3	556	(1 of 2) PTHR10283//PTHR10283:SF97 - SOLUTE CARRIER FAMILY 13 MEMBER // SUBFAMILY NOT NAMED (PAC:32690818)
Sitalica	Seita.9G335700	10	8.71	52112.3	494	(1 of 1) PTHR10283//PTHR10283:SF98 - SOLUTE CARRIER FAMILY 13 MEMBER // SUBFAMILY NOT 13 MEMBER // SUBFAMILY NOT NAMED (PAC:32689602)
Sitalica	Seita.9G574800	10	8.55	50235.6	472	(1 of 1) PTHR10283//PTHR10283:SF107 - SOLUTE CARRIER FAMILY 13 MEMBER // SUBFAMILY NOT 13 MEMBER // SUBFAMILY NOT NAMED (PAC:32691682)
Slycopersicum	Solyc03g025350	5	5.87	30727.6	281	(1 of 2) PTHR10283//PTHR10283:SF94 - SOLUTE CARRIER FAMILY 13 MEMBER // SUBFAMILY NOT NAMED (PAC:36135177)
Slycopersicum	Solyc06g036100	9	7.06	57336.2	528	(1 of 1) KOG2639 - Sodium sulfate symporter and related arsenite permeases (PAC:36128608)
Smoellendorffii	97439	10	9.07	55532.1	519	(1 of 3) PTHR10283//PTHR10283:SF94 - SOLUTE CARRIER FAMILY 13 MEMBER // SUBFAMILY NOT 13 MEMBER // SUBFAMILY NOT NAMED (PAC:15410233)
Smoellendorffii	98013	10	9.12	55708.2	523	(1 of 3) PTHR10283//PTHR10283:SF94 - SOLUTE CARRIER FAMILY 13 MEMBER // SUBFAMILY NOT 13 MEMBER // SUBFAMILY NOT NAMED (PAC:15410733)
Smoellendorffii	148775	9	9.4	53812.1	500	(1 of 3) PTHR10283//PTHR10283:SF94 - SOLUTE CARRIER FAMILY 13 MEMBER // SUBFAMILY NOT 13 MEMBER // SUBFAMILY NOT NAMED (PAC:15410543)
Spolyrhiza	Spipo1G0020200	9	7.5	50764.9	476	Citrate transporter family protein (PAC:31521141)
Spurpurea	SapurV1A.0862s0130	8	7.46	54049.7	502	silicon efflux transporter CmLsi2-2 (PAC:31441771)
Spurpurea	SapurV1A.1225s0080	6	6.8	51670.9	474	silicon transporter (PAC:31431170)
Stuberosum	PGSC0003DMG400015803	3	5.41	33597.1	307	Arsenite transport protein (PAC:37460095)
Stuberosum	PGSC0003DMG400029930	9	7.11	57914.8	533	Arsenite transport protein (PAC:37454287)
Sviridis	Sevir.1G377800	9	5.23	56388.7	525	(1 of 1) PTHR10283//PTHR10283:SF94 - SOLUTE CARRIER FAMILY 13 MEMBER // SUBFAMILY NOT NAMED (PAC:32663824)
Sviridis	Sevir.9G235400	9	7.49	60346.4	560	(1 of 2) PTHR10283//PTHR10283:SF97 - SOLUTE CARRIER FAMILY 13 MEMBER // SUBFAMILY NOT NAMED (PAC:32653027)
Sviridis	Sevir.9G545200	9	5.87	60200.3	556	(1 of 2) PTHR10283//PTHR10283:SF97 - SOLUTE CARRIER FAMILY 13 MEMBER // SUBFAMILY NOT NAMED (PAC:32651327)
Sviridis	Sevir.9G339100	10	8.05	52345.6	494	(1 of 1) PTHR10283//PTHR10283:SF98 - SOLUTE CARRIER FAMILY 13 MEMBER // SUBFAMILY NOT 13 MEMBER // SUBFAMILY NOT NAMED (PAC:32654921)
Sviridis	Sevir.9G578700	10	8.55	50236.6	472	(1 of 1) PTHR10283//PTHR10283:SF107 - SOLUTE CARRIER FAMILY 13 MEMBER // SUBFAMILY NOT 13 MEMBER // SUBFAMILY NOT NAMED (PAC:32651383)
Taestivumearly-release	Traes_6AL_55DCB41C2	9	5.48	55843.2	523	(1 of 4) PTHR10283//PTHR10283:SF94 - SOLUTE CARRIER FAMILY 13 MEMBER // SUBFAMILY NOT NAMED (PAC:31976797)
Taestivumearly-release	Traes_6DL_5EDB25BE1	9	6.06	52248.2	491	(1 of 4) PTHR10283//PTHR10283:SF94 - SOLUTE CARRIER FAMILY 13 MEMBER // SUBFAMILY NOT NAMED (PAC:31825618)
Taestivumearly-release	Traes_4AL_C4C082F05	9	5.42	57127.9	531	(1 of 3) PTHR10283//PTHR10283:SF97 - SOLUTE CARRIER FAMILY 13 MEMBER // SUBFAMILY NOT NAMED (PAC:31975075)
Taestivumearly-release	Traes_4DL_5BBB45AF3	10	6.19	51050.6	474	(1 of 3) PTHR10283//PTHR10283:SF97 - SOLUTE CARRIER FAMILY 13 MEMBER // SUBFAMILY NOT NAMED (PAC:31831598)
Taestivumearly-release	Traes_1BL_AA3D0048A1	4	6.1	27097.2	260	(1 of 3) PTHR10283//PTHR10283:SF98 - SOLUTE CARRIER FAMILY 13 MEMBER // SUBFAMILY NOT 13 MEMBER // SUBFAMILY NOT NAMED (PAC:31920173)
Taestivumearly-release	Traes_4BL_6710C4087	9	8.36	50497.8	474	(1 of 5) PTHR10283//PTHR10283:SF107 - SOLUTE CARRIER FAMILY 13 MEMBER // SUBFAMILY NOT 13 MEMBER // SUBFAMILY NOT NAMED (PAC:31819095)
Taestivumearly-release	Traes_4BS_1D658E96D	2	8.78	19318.1	183	(1 of 5) PTHR10283//PTHR10283:SF107 - SOLUTE CARRIER FAMILY 13 MEMBER // SUBFAMILY NOT 13 MEMBER // SUBFAMILY NOT NAMED (PAC:31801471)
Taestivumearly-release	Traes_4DL_EA476EAB7	9	8.37	50589.9	474	(1 of 5) PTHR10283//PTHR10283:SF107 - SOLUTE CARRIER FAMILY 13 MEMBER // SUBFAMILY NOT 13 MEMBER // SUBFAMILY NOT NAMED (PAC:31866044)
Tcacao	Thecc1EG015208	8	8.23	54480.2	508	Divalent ion symporter (64%T) (PAC:27449620)
Tcacao	Thecc1EG015210	9	8.1	59304.4	548	Divalent ion symporter (71%P) (PAC:27449331)
Tcacao	Thecc1EG015211	10	8.04	59408.2	546	Divalent ion symporter (92%P) (PAC:27448220)
Tcacao	Thecc1EG015213	1	6.58	57796.6	540	Hydroxyproline-rich glycoprotein family protein (28%T) (PAC:27447142)
Tcacao	Thecc1EG015214	9	8.34	59313.3	548	Divalent ion symporter (71%P) (PAC:27449792)
Tcacao	Thecc1EG015217	11	5.62	59306	546	Divalent ion symporter (92%P) (PAC:27446815)
Tpratense	Tp57577_TGAC_v2_gene29207	2	9.82	8900.95	82	(1 of 3) PTHR10283//PTHR10283:SF94 - SOLUTE CARRIER FAMILY 13 MEMBER // SUBFAMILY NOT NAMED (PAC:35987003)
Tpratense	Tp57577_TGAC_v2_gene30211	5	6.35	39520	362	(1 of 36) K09338 - homeobox-leucine zipper protein (HD-ZIP) (PAC:35958511)
Tpratense	Tp57577_TGAC_v2_gene30212	8	7.62	59028.2	545	(PAC:35957701)
Vunguiculataearly-release	Vigun04g130200	9	6.11	58643.6	541	(1 of 5) PTHR10283//PTHR10283:SF94 - SOLUTE CARRIER FAMILY 13 MEMBER // SUBFAMILY NOT NAMED (PAC:39032916)
Vunguiculataearly-release	Vigun04g151200	9	6.77	58754.9	541	(1 of 2) PF06450 - Bacterial Na+/H+ antiporter B (NhaB) (NhaB) (PAC:39032064)
Vunguiculataearly-release	Vigun04g151300	8	8.07	56327.7	524	(1 of 5) PTHR10283//PTHR10283:SF94 - SOLUTE CARRIER FAMILY 13 MEMBER // SUBFAMILY NOT NAMED (PAC:39030976)
Vunguiculataearly-release	Vigun04g151600	9	6.71	57777.9	536	(1 of 5) PTHR10283//PTHR10283:SF94 - SOLUTE CARRIER FAMILY 13 MEMBER // SUBFAMILY NOT NAMED (PAC:39030630)
Vunguiculataearly-release	Vigun07g223600	8	8.39	57388.3	533	(1 of 2) PF06450 - Bacterial Na+/H+ antiporter B (NhaB) (NhaB) (PAC:39037504)
Vvinifera	GSVIVT01035710001	9	9.41	39031.8	359	(1 of 1) PF02214//PF03600 - BTB/POZ domain (BTB_2) // Citrate transporter (CitMHS) (PAC:17829305)
Vvinifera	HanXRQChr05g0141171	8	6.42	58259.1	537	(1 of 1) PF02040 - Arsenical pump membrane protein (ArsB) (PAC:17835890)
Vvinifera	HanXRQChr10g0304221	3	9.3	15157.9	142	(1 of 3) PTHR10283//PTHR10283:SF94 - SOLUTE CARRIER FAMILY 13 MEMBER // SUBFAMILY NOT NAMED (PAC:17840820)
Zmays	GRMZM2G073954	10	5.09	56231.2	527	(1 of 1) PTHR10283//PTHR10283:SF94 - SOLUTE CARRIER FAMILY 13 MEMBER // SUBFAMILY NOT NAMED (PAC:31047509)
Zmays	GRMZM2G028521	9	6.05	60208.3	556	(1 of 1) PTHR10283//PTHR10283:SF97 - SOLUTE CARRIER FAMILY 13 MEMBER // SUBFAMILY NOT NAMED (PAC:31014308)
Zmays	GRMZM2G060742	9	6.05	61398.2	574	(1 of 2) PTHR10283//PTHR10283:SF88 - SOLUTE CARRIER FAMILY 13 MEMBER // SUBFAMILY NOT NAMED (PAC:31008009)
Zmays	GRMZM2G347174	9	8.24	66476.1	614	(1 of 2) PTHR10283//PTHR10283:SF88 - SOLUTE CARRIER FAMILY 13 MEMBER // SUBFAMILY NOT NAMED (PAC:30989788)
Zmays	GRMZM2G158378	10	8.53	50877.3	477	(1 of 1) PTHR10283//PTHR10283:SF107 - SOLUTE CARRIER FAMILY 13 MEMBER // SUBFAMILY NOT 13 MEMBER // SUBFAMILY NOT NAMED (PAC:31012889)
Zmays	GRMZM2G158682	10	6.59	53174.3	499	(1 of 1) PTHR10283//PTHR10283:SF98 - SOLUTE CARRIER FAMILY 13 MEMBER // SUBFAMILY NOT 13 MEMBER // SUBFAMILY NOT NAMED (PAC:31007458)
	Efflux SITs

## Sheet: Table S3
Supplementary Table 3. Siliplant1 homologs in the studied plant species.
Gene ID	Clad	Amino Acid Frequency					pI	Mw	CSP	CS	Probability	SP	LOC	RC	Description	Repeats' sequence and frequency of repeat
		D	E	H	K	P
Brahy.S02G0119100	1a	5.306	4.898	2.041	8.163	15.918	8.57	25781.7	29-30	SRA-ET	0.4647	0.992669	S	2	(1 of 55) PF01190 - Pollen proteins Ole e I like (Pollen_Ole_e_I) (PAC:38641396)	2	TPCAGaaPPkiAPGPagrlSSEDTANTY
Brast02G115900	1a	5.306	4.898	2.041	8.163	15.918	8.57	25781.7	29-30	SRA-ET	0.4647	0.992669	S	2	(1 of 28) PF01190 - Pollen proteins Ole e I like (Pollen_Ole_e_I) (PAC:32874521)	2	TPCAGaaPPkiAPGPagrlSSEDTANTY
Brasy2G125800	1a	6.009	5.15	2.146	9.013	14.592	8.07	24558.4	29-30	SRA-ET	0.4283	0.99143	S	2	(1 of 28) PF01190 - Pollen proteins Ole e I like (Pollen_Ole_e_I) (PAC:40067004)	2	PRPEPsYGPPTPTPTPTpvPTPkPP
GRMZM2G104616	1a	6.87	3.435	0.382	8.397	16.031	8.85	27377.6	33-34	AEA-AA	0.3925	0.948591	S	1	(1 of 26) PF01190 - Pollen proteins Ole e I like (Pollen_Ole_e_I) (PAC:31038154)	3	HFMFGPPPPPPRPTPTPTPAPTPTY...........
Misin01G416100	1a	7.004	3.502	1.167	8.949	16.342	8.71	27389.5	25-26	ATA-WK	0.4609	0.97733	S	1	(1 of 49) PF01190 - Pollen proteins Ole e I like (Pollen_Ole_e_I) (PAC:40456928)	3	PPPPPRPRPTPTPNPPTTPTYGPPTPTPTPVAE
Misin02G416000	1a	6.977	3.488	1.163	8.527	17.054	8.31	27320.5	26-27	ATA-WR	0.5488	0.976	S	2	(1 of 49) PF01190 - Pollen proteins Ole e I like (Pollen_Ole_e_I) (PAC:40472144)	2	FGPPPPPPRPPPTPtlNPPTP
Seita.9G471000	1a	6.667	3.922	1.176	8.627	17.255	8.05	26920.1	29-30	AEA-AA	0.4266	0.987983	S	1	(1 of 29) PF01190 - Pollen proteins Ole e I like (Pollen_Ole_e_I) (PAC:32691875)	2	TPCVGQAPPriAP
Sevir.9G474700	1a	6.667	3.922	1.176	8.627	17.255	8.05	26865.9	29-30	AEA-AA	0.4493	0.992204	S	1	(1 of 29) PF01190 - Pollen proteins Ole e I like (Pollen_Ole_e_I) (PAC:40609457)	2	TPCVGQAPPriAP
Sobic.001G438400	1a	7.812	3.125	1.172	8.203	15.625	7.49	27050	26-27	ATA-WK	0.7474	0.98228	S	2	(PAC:37941771)	2	PTPTPTPNPPtTP
Bradi3g21030	1b	3.584	5.376	5.018	12.545	13.978	9.28	30403.6	23-24	VLA-DK	0.9111	0.964	S	2	(1 of 27) PF01190 - Pollen proteins Ole e I like (Pollen_Ole_e_I) (PAC:32815068)	3	.KKPIVIPHF.HKKP
Brahy.D03G0304000	1b	3.584	5.376	5.018	12.545	13.978	9.28	30403.6	23-24	VLA-DK	0.9111	0.994739	S	2	(1 of 55) PF01190 - Pollen proteins Ole e I like (Pollen_Ole_e_I) (PAC:38630900)	3	.KKPIVIPHF.HKKP
Brahy.S03G0097500	1b	3.943	5.376	4.659	12.186	13.978	9.16	30431.5	23-24	VLA-DK	0.9051	0.993953	S	2	(1 of 55) PF01190 - Pollen proteins Ole e I like (Pollen_Ole_e_I) (PAC:38595588)	3	.KKPIVIPHY.HKKP
Brast03G088300	1b	3.943	5.376	4.659	12.545	14.337	9.21	30459.6	23-24	VLA-DK	0.9044	0.969	S	2	(1 of 28) PF01190 - Pollen proteins Ole e I like (Pollen_Ole_e_I) (PAC:32855984)	3	.KKPIVIPHY.HKKP
Brasy2G125700	1b	6.593	4.396	8.425	7.326	10.989	7.1	29476.6	25-26	ADA-VH	0.4606	0.994576	S	1	(1 of 28) PF01190 - Pollen proteins Ole e I like (Pollen_Ole_e_I) (PAC:40069560)	3	HKHHHKPAVV.PPKHDHDHD
Brasy3G125400	1b	4.089	5.204	4.833	2.268	13.383	9.18	29266.2	23-24	VLA-DK	0.9201	0.994931	S	2	(1 of 28) PF01190 - Pollen proteins Ole e I like (Pollen_Ole_e_I) (PAC:40044108)	3	KPVPIPHFhKKPIVI
GRMZM2G003909	1b	4.743	5.929	4.743	11.858	10.672	9.03	27850.4	24-25	AHG-AE	0.8521	0.979	S	1	(1 of 26) PF01190 - Pollen proteins Ole e I like (Pollen_Ole_e_I) (PAC:31006323)	0	NR
GRMZM2G149624	1b	2.482	4.965	6.738	4.61	16.667	7.03	29191.2	24-25	ANA-AL	0.6188	0.959	S	1	(1 of 26) PF01190 - Pollen proteins Ole e I like (Pollen_Ole_e_I) (PAC:31011898)	2	PEHKPAPVPVPDHKPPSTP
HORVU6Hr1G018670	1b	2.893	4.339	7.438	10.95	19.215	9.47	53229.8	40-41	ADA-SP	0.2977	0.587349	S	1	(PAC:38505626)	8	PEY.KPPTP.TPVYKHP
LOC_Os03g14130	1b	4.641	2.954	7.173	7.173	12.658	8.6	24931.8	25-26	AHA-AY	0.5935	0.953	S	2	POEI1 - Pollen Ole e I allergen and extensin family protein precursor, expressed (PAC:33129077)	2	PFHKHHHHI..VLHPPVIV
LOC_Os10g05750	1b	4.797	4.797	2.952	9.225	12.915	8.32	28899.3	25-26	AVA-AD	0.4236	0.988	S	1	POEI3 - Pollen Ole e I allergen and extensin family protein precursor, expressed (PAC:33098575)	2	YKNPSP.PAPAAYHkPPPSYTHPAPPVYSYPTPA
Misin01G238600	1b	2.094	6.283	3.665	10.995	13.613	9.24	20667.4	27-28	AHG-AE	0.7872	0.973213	S	2	(PAC:40460171)	2	PVPEYKPPtTTTPVPV
Misin02G238200	1b	4.511	5.263	4.511	11.278	12.03	9.01	29177	25-26	AHG-AE	0.8259	0.99372	S	1	(1 of 49) PF01190 - Pollen proteins Ole e I like (Pollen_Ole_e_I) (PAC:40468790)	3	PIVIIP.HIHK......kpvPEYKP
Misin02G238300	1b	4.887	5.263	4.511	11.654	12.03	8.83	29186	25-26	AHG-AE	0.83	0.992674	S	1	(1 of 49) PF01190 - Pollen proteins Ole e I like (Pollen_Ole_e_I) (PAC:40468942)	3	PIVIIP.HIHK......kpvPEYKP
Misin02G241200	1b	5.102	4.762	4.762	10.884	11.224	8.68	32409.9	25-26	AHG-VE	0.7051	0.984592	S	5	(1 of 49) PF01190 - Pollen proteins Ole e I like (Pollen_Ole_e_I) (PAC:40469522)	2	PEYKPPtTTTPVPVYH
Pahal.9G274500	1b	4.364	6.182	5.455	10.909	13.818	9.02	30571.5	24-25	AHA-AE	0.856	0.989029	S	2	(1 of 28) PF01190 - Pollen proteins Ole e I like (Pollen_Ole_e_I) (PAC:40356424)	3	PHFHNkPAPEHKPPTS
Pahal.B02344	1b	4.364	6.182	5.455	10.909	13.818	9.02	30571.5	24-25	AHA-AE	0.856	0.977	S	2	(1 of 27) PF01190 - Pollen proteins Ole e I like (Pollen_Ole_e_I) (PAC:32507623)	3	PHFHNkPAPEHKPPTS
Pavir.9KG258200	1b	3.957	5.755	5.396	12.23	14.029	9.4	30732	24-25	AHA-AE	0.6113	0.982888	S	4	(1 of 57) PF01190 - Pollen proteins Ole e I like (Pollen_Ole_e_I) (PAC:37671584)	2	KPvpeYKppTPVPEYKPP
Pavir.9NG421600	1b	3.86	5.965	5.263	11.579	14.737	9.16	31494.7	24-25	AHG-VE	0.6184	0.978094	S	2	(1 of 57) PF01190 - Pollen proteins Ole e I like (Pollen_Ole_e_I) (PAC:37654675)	4	PIMIP.HIP..KKPIV
Pavir.Ia02159	1b	3.86	5.965	5.263	11.579	14.737	9.16	31494.7	24-25	AHG-VE	0.6184	0.949	S	2	(1 of 55) PF01190 - Pollen proteins Ole e I like (Pollen_Ole_e_I) (PAC:30212426)	4	PIMIP.HIP..KKPIV
Pavir.Ib02730	1b	3.957	5.755	5.396	12.23	14.029	9.4	30732	24-25	AHA-AE	0.6113	0.931	S	4	(1 of 55) PF01190 - Pollen proteins Ole e I like (Pollen_Ole_e_I) (PAC:30236975)	2	KPvpeYKppTPVPEYKPP
Seita.9G287600	1b	4.396	6.227	4.396	11.355	13.553	8.97	30035	24-25	AHA-AE	0.8162	0.985	S	1	(1 of 29) PF01190 - Pollen proteins Ole e I like (Pollen_Ole_e_I) (PAC:32688249)	2	PEYKPPT.....PVPVYH
Sevir.9G291700	1b	4.643	6.071	4.643	11.071	13.571	8.87	30861.9	24-25	AHA-AE	0.8162	0.985	S	1	(1 of 29) PF01190 - Pollen proteins Ole e I like (Pollen_Ole_e_I) (PAC:32649744)	3	PVPEYKpPT.....PVPVYHA
Sobic.001G266300	1b	3.759	5.639	4.887	11.278	10.526	9.09	29111.8	26-27	AHG-AE	0.7298	0.969	S	1	(PAC:37939225)	3	..HKKPTVMSP.HIHK
Traes_6AS_A422743F4	1b	2.932	4.56	6.84	10.098	15.961	9.23	33309	25-26	ADA-SP	0.5342	0.996852	S	2	(1 of 74) PF01190 - Pollen proteins Ole e I like (Pollen_Ole_e_I) (PAC:31877181)	2	IHKKPIVIPHFHKKpaPVPVPEYKPPTPTPVYKHPTPVPEYKPPTPVY
Traes_6BS_D1779449D	1b	3.214	3.929	3.571	5.357	11.429	10.34	24865.2	25-26	ADA-SP	0.5338	0.996518	S	2	(1 of 74) PF01190 - Pollen proteins Ole e I like (Pollen_Ole_e_I) (PAC:31982742)	2	PRRgALLLPGVRVGVPLP
Traes_6DS_A52DF7FE4	1b	4.063	4.289	6.546	11.512	19.187	9.32	48707.1	25-26	ADA-SP	0.5314	0.997722	S	2	(1 of 74) PF01190 - Pollen proteins Ole e I like (Pollen_Ole_e_I) (PAC:31927749)	6	PEYKPPTPTPVYTHP
Brahy.S03G0097200	1c	1.232	3.941	1.724	2.463	20.936	8.16	41745.4	25-26	AMA-AG	0.2631	0.857956	S	3	(1 of 55) PF01190 - Pollen proteins Ole e I like (Pollen_Ole_e_I) (PAC:38594694)	6	VYAPPA...PV.YGTPTP
Brast03G088000	1c	1.232	3.941	1.724	2.463	20.936	8.16	41718.4	25-26	AMA-AG	0.2631	0.87	S	3	(1 of 28) PF01190 - Pollen proteins Ole e I like (Pollen_Ole_e_I) (PAC:32855836)	6	VYAPPA...PV.YGTPTP
Brasy3G125000	1c	1.222	4.156	1.222	2.934	21.76	8.16	42072.7	26-27	IVA-ET	0.2858	0.97243	S	4	(1 of 28) PF01190 - Pollen proteins Ole e I like (Pollen_Ole_e_I) (PAC:40044536)	5	PGCQCPMP.T.PVYGMPAP
GRMZM2G009465	1c	5.613	5.613	9.771	13.306	19.543	9.12	54595.4	30-31	SDA-SS	0.2389	0.926	S	2	(1 of 26) PF01190 - Pollen proteins Ole e I like (Pollen_Ole_e_I) (PAC:31016555)	5	LLDHFHKKPVPPKPKPEPkpelEPKPEPKPEPENHPPTPTYGSSTPIYHPPS
Misin01G238300	1c	5.253	4.848	11.313	11.313	19.394	9	56015.7	24-25	ASA-AS	0.4406	0.988457	S	2	(1 of 49) PF01190 - Pollen proteins Ole e I like (Pollen_Ole_e_I) (PAC:40457892)	10	KH....LLDHFHEKPVPPKPKPEPKPEP..KP
Misin01G238400	1c	2.736	6.687	7.599	7.599	15.805	7.74	35992.7	26-27	ANA-GS	0.7419	0.987924	S	1	(PAC:40455108)	4	EPSRITPLSDGTFVAVPGKTQQASSAvcA..SVTI....CGPIKNYFH..EHFEKE
Misin01G238500	1c	1.961	5.392	6.863	6.373	12.745	8.12	21642.9	22-23	ANA-AE	0.7928	0.997798	S	1	(1 of 49) PF01190 - Pollen proteins Ole e I like (Pollen_Ole_e_I) (PAC:40460724)	2	PEHKPkPVPVY...HPTPEYHPP
Misin02G241700	1c	5.87	4.858	11.134	11.943	19.838	8.96	55881.8	24-25	ASA-AS	0.4607	0.979389	S	3	(1 of 49) PF01190 - Pollen proteins Ole e I like (Pollen_Ole_e_I) (PAC:40472510)	7	DHDYHHFFDHFHKKPVP
Oropetium_20150105_23782	1c	2.621	7.863	10.081	12.903	21.169	9.08	55101.7	22-23	ANA-AS	0.7633	0.987	S	1	(1 of 19) PF01190 - Pollen proteins Ole e I like (Pollen_Ole_e_I) (PAC:36015736)	7	LEASHTFtgkIKK..HVID.H..F.HKKPVPPKPKPEPK...PEPKPEYHP.P...TPEYHHPtpeT.PIYHPPA
Oropetium_20150105_25797	1c	2.326	5.039	6.589	6.977	12.403	7.63	27198	21-22	ANA-AS	0.5777	0.958	S	1	(1 of 19) PF01190 - Pollen proteins Ole e I like (Pollen_Ole_e_I) (PAC:36006054)	3	C.GPIKKNIVDHFhHKLPQPE...PKPEYHHP..TPTYGGSSSPTPIYHPPALQAS
Oropetium_20150105_28036	1c	2.845	7.44	9.19	13.348	20.131	9.34	50716.6	22-23	ANA-AS	0.7633	0.987	S	1	(PAC:36012075)	6	SATICGPIKKHIMDHF.H.KKPVPP..KPKPEPKPEPKPEYH...PPTPEYHHP...T.PIYHPP
Pahal.9G325200	1c	4.798	4.293	10.354	10.354	18.939	9.05	44170.4	26-27	GSA-AS	0.3648	0.967697	S	1	(1 of 28) PF01190 - Pollen proteins Ole e I like (Pollen_Ole_e_I) (PAC:40358567)	4	LFDHFHKNYDHHPFLDHFHKKSVPPKPKP....ePKPKPDYHPPTPTYGSPTPIYHPPARHLFDK
Pahal.D00567	1c	4.798	4.293	10.354	10.354	18.939	9.05	44170.4	26-27	GSA-AS	0.3648	0.957	S	1	(1 of 27) PF01190 - Pollen proteins Ole e I like (Pollen_Ole_e_I) (PAC:32509007)	4	LFDHFHKNYDHHPFLDHFHKKSVPPKPKP....ePKPKPDYHPPTPTYGSPTPIYHPPARHLFDK
Pavir.9KG259200	1c	4.439	6.266	9.399	11.749	20.366	8.84	42931.1	23-24	ANA-AN	0.7631	0.989867	S	1	(1 of 57) PF01190 - Pollen proteins Ole e I like (Pollen_Ole_e_I) (PAC:37671979)	5	LDHFHKKPVPPKPKP..E....PKPQPEYH
Pavir.9NG398600	1c	4.639	4.124	11.082	10.567	18.557	9.12	43302.5	24-25	ANA-AN	0.7972	0.996	S	1	(1 of 57) PF01190 - Pollen proteins Ole e I like (Pollen_Ole_e_I) (PAC:37652984)	5	FMDHF...HKKPVPPKPKPE..PK...PQPEYH....P.....PTPTYGSPTPIYHPPARHLFDKK
Pavir.Ia02662	1c	4.712	4.188	11.257	10.471	18.063	9.09	42424.4	24-25	ANA-AN	0.7972	0.979	S	1	(1 of 55) PF01190 - Pollen proteins Ole e I like (Pollen_Ole_e_I) (PAC:30213431)	5	HKKPVPPKPKPE..PK...PQPEYH....P.....PTPTYGSPTPIYHPPARHLFDKK
Pavir.Ib02663	1c	4.439	6.266	9.399	11.749	20.366	8.84	42931.1	23-24	ANA-AN	0.7631	0.983	S	1	(1 of 55) PF01190 - Pollen proteins Ole e I like (Pollen_Ole_e_I) (PAC:30239743)	5	MDYFHKKPVPPKPKPEPEPKPEPKPQPEYH
Seita.9G287300	1c	4.321	3.909	10.288	11.111	20.782	9.35	54289.1	24-25	ASA-AS	0.5686	0.964	S	2	(1 of 29) PF01190 - Pollen proteins Ole e I like (Pollen_Ole_e_I) (PAC:32691497)	5	LFDHFHKNHDHHHFFDHFH.KKPMPPKPKPE......PKPQPKPEPKPQPEYHPPTPTYGSPTPIYHPPARHLFAK
Seita.9G287400	1c	2.066	2.893	3.719	7.025	13.636	9.35	24848.6	23-24	ANA-AS	0.7434	0.981	S	1	(1 of 29) PF01190 - Pollen proteins Ole e I like (Pollen_Ole_e_I) (PAC:32689178)	3	...PCPG..QEPSritPL..ANGSFvaiPAgnmqvqqPSAvcasvticGPIDPIIRRFFDH
Sevir.9G291400	1c	4.527	3.909	10.288	11.111	20.782	9.32	54304.1	24-25	ASA-AS	0.5635	0.958	S	2	(1 of 29) PF01190 - Pollen proteins Ole e I like (Pollen_Ole_e_I) (PAC:32654365)	5	LFDHFHKNHDHHHFFDHFH.KKPMPPKPKPE......PKPQPKPEPKPQPEYHPPTPTYGSPTPIYHPPARHLFAK
Sevir.9G291500	1c	2.469	2.469	3.704	6.996	13.58	9.35	24921.7	24-25	ANG-AS	0.546	0.965	S	1	(1 of 29) PF01190 - Pollen proteins Ole e I like (Pollen_Ole_e_I) (PAC:32651208)	2	GPIDPIIRRFFDHFHKKPVPP......KPQP.GPKPSTNSS...SP
Sevir.9G291600	1c	2.404	5.769	6.731	6.25	13.462	7.22	22047.3	21-22	ASA-AE	0.6706	0.984	S	1	(1 of 29) PF01190 - Pollen proteins Ole e I like (Pollen_Ole_e_I) (PAC:32652700)	2	PGKTHYPSAECASAFLC
Sobic.001G265900	1c	5.725	4.58	11.26	12.786	20.802	9.28	59727.4	24-25	ASA-AS	0.4111	0.984	S	1	(PAC:37940817)	6	KtdypsaecasaTLCGpiKKHL.............LDHFHKKPVPPKPKPEPKPKPEPKPQ...PKY.H.SPT..PtyrsP
Bradi3g20970	1d	3.812	5.279	7.625	10.264	19.355	8.9	37055.6	25-26	AEA-AA	0.4919	0.981	S	2	(1 of 27) PF01190 - Pollen proteins Ole e I like (Pollen_Ole_e_I) (PAC:32817994)	4	EPIKKYIIDHFHKKPVPPKPEPKSEPKPHPQPDYHSA...PTPTYGG
Bradi3g20980	1d	3.5	4	6	8	11.5	8.59	20788.9	25-26	AEA-AS	0.6941	0.987	S	1	(1 of 27) PF01190 - Pollen proteins Ole e I like (Pollen_Ole_e_I) (PAC:32823290)	2	FHkkPVPPKP
Bradi3g21000	1d	3.046	3.553	5.584	7.614	11.168	8.6	20446.5	27-28	AEA-AS	0.7039	0.975	S	1	(1 of 27) PF01190 - Pollen proteins Ole e I like (Pollen_Ole_e_I) (PAC:32816742)	2	SVPPKPEPKPQPQPDYH
Bradi5g04630	1d	3.465	4.455	4.455	8.416	11.881	8.44	20525.5	23-24	AEA-AS	0.7433	0.99	S	1	(1 of 27) PF01190 - Pollen proteins Ole e I like (Pollen_Ole_e_I) (PAC:32809153)	2	HFHKKPVPP.KP
Brahy.D03G0303400	1d	3.812	5.279	7.625	10.557	19.648	8.98	37061.7	25-26	AEA-AA	0.4919	0.991464	S	2	(1 of 55) PF01190 - Pollen proteins Ole e I like (Pollen_Ole_e_I) (PAC:38628914)	4	EPIKKYIIDHFHKKPVPPKPEPKPEPKPHPQPDYHSAP...TPTYGG
Brahy.D03G0303500	1d	3.518	4.02	6.03	8.04	11.558	8.59	20699.8	25-26	AEA-AS	0.6708	0.989698	S	1	(1 of 55) PF01190 - Pollen proteins Ole e I like (Pollen_Ole_e_I) (PAC:38630020)	2	PPKP.....EPKPEPKPDYHP
Brahy.S03G0096900	1d	3.976	3.976	7.339	10.703	19.878	9.18	35470.1	25-26	AEA-AS	0.7118	0.995097	S	1	(1 of 55) PF01190 - Pollen proteins Ole e I like (Pollen_Ole_e_I) (PAC:38593414)	4	PI...KYIIDHFHKKPVPPKPEPKPEPKPQPQPDYQPAPPTPTYG
Brahy.S03G0097000	1d	3.553	4.569	6.091	8.629	10.66	8.75	20608.8	25-26	AEA-AS	0.8095	0.994053	S	2	(1 of 55) PF01190 - Pollen proteins Ole e I like (Pollen_Ole_e_I) (PAC:38593694)	2	PVPSKPESKSEPKPDYHP
Brahy.S09G0044400	1d	3.465	3.465	4.95	8.416	11.881	8.81	20571.6	24-25	ADA-AS	0.7873	0.998797	S	1	(1 of 55) PF01190 - Pollen proteins Ole e I like (Pollen_Ole_e_I) (PAC:38637451)	2	PVPP.KP..EPKPEPHPDYH
Brast03G087800	1d	3.976	3.976	7.645	10.398	19.572	9.13	35452.2	25-26	AEA-AS	0.7118	0.976	S	1	(1 of 28) PF01190 - Pollen proteins Ole e I like (Pollen_Ole_e_I) (PAC:32858230)	5	PVPPKPEPKPEP.KPQP...........QPDYQPAPSTPTYGGGH..PMK.HIIDHFHK
Brast03G087900	1d	3.553	4.569	6.091	8.122	11.168	8.59	20618.8	25-26	AEA-AS	0.7045	0.986	S	1	(1 of 28) PF01190 - Pollen proteins Ole e I like (Pollen_Ole_e_I) (PAC:32855787)	2	PVPSKPEPKSEPKPDYHP
Brast09G040700	1d	3.465	3.465	4.95	8.416	11.88	8.81	20599.7	24-25	ADA-AS	0.7873	0.99	S	1	(1 of 28) PF01190 - Pollen proteins Ole e I like (Pollen_Ole_e_I) (PAC:32855031)	2	PVPP.KP..EPKPEPHPDYH
Brasy3G124700	1d	3.264	5.045	7.418	10.682	20.178	9.05	36435	25-26	AEA-GS	0.6503	0.994791	S	1	(1 of 28) PF01190 - Pollen proteins Ole e I like (Pollen_Ole_e_I) (PAC:40043003)	7	KPQPQPDYHPAPPTPTYGG.......aHPMP
Brasy3G124800	1d	3.03	4.545	5.556	8.586	12.121	8.75	20731.1	26-27	AEA-AS	0.6612	0.995347	S	1	(1 of 28) PF01190 - Pollen proteins Ole e I like (Pollen_Ole_e_I) (PAC:40042666)	2	PVPPKPE...PKPEPKPDYH
Brasy3G124900	1d	3.784	3.784	5.405	7.568	11.351	8.16	19173.1	27-28	AEA-AS	0.771	0.9955	S	1	(1 of 28) PF01190 - Pollen proteins Ole e I like (Pollen_Ole_e_I) (PAC:40040069)	2	PPKPEL.KPQPQPDYHP
Brasy4G179600	1d	3.483	4.478	4.478	7.96	11.94	8.14	20586.5	23-24	AEA-AS	0.7355	0.998955	S	1	(1 of 28) PF01190 - Pollen proteins Ole e I like (Pollen_Ole_e_I) (PAC:40085182)	2	SKAVGDLDGT.....GAFSV.PLASDNAA
LOC_Os10g05950	1d	3.571	3.061	5.612	8.163	10.714	9.49	20433.6	23-24	GEA-AS	0.5772	0.986	S	1	POEI11 - Pollen Ole e I allergen and extensin family protein precursor, expressed (PAC:33101180)	2	KKHFFDHFHHNKPAPAAPSTKP
LOC_Os10g05970	1d	4.018	6.696	5.357	12.054	14.286	8.82	23966.7	26-27	GEA-AS	0.6608	0.981	S	1	POEI12 - Pollen Ole e I allergen and extensin family protein precursor, expressed (PAC:33101702)	3	KKKIIDHFHKKPVPPKPEPKPEPPKPKPEPEH
LOC_Os10g05980	1d	4.803	6.114	4.803	12.664	14.847	8.8	24497.3	26-27	GEA-AS	0.6945	0.981	S	1	POEI13 - Pollen Ole e I allergen and extensin family protein precursor, expressed (PAC:33102328)	3	KKIIDHFHKKPVPPKPDPKPEP.PKPKPEP
LOC_Os10g05990	1d	4.367	6.987	4.803	12.664	15.284	8.68	24506.3	26-27	GEA-AS	0.6596	0.982	S	1	POEI14 - Pollen Ole e I allergen and extensin family protein precursor, expressed (PAC:33102298)	3	KKKIIDHFHKKPVPPKPEPKPEPPKPKPEPEHPF
LOC_Os10g06000	1d	3.93	6.987	5.24	12.227	15.284	8.69	24499.3	26-27	GEA-AS	0.6608	0.98	S	1	POEI15 - Pollen Ole e I allergen and extensin family protein precursor, expressed (PAC:33101750)	2	KKKIIDHFHKKPVPPKPEPKPEPpkpKPEPE
Traes_2AS_0AF5E6303	1d	3.96	5.446	4.95	7.921	13.861	7.13	21056.3	22-23	AEA-AS	0.738	0.998745	S	1	(1 of 74) PF01190 - Pollen proteins Ole e I like (Pollen_Ole_e_I) (PAC:31957958)	2	PEPKPQPHPDYGPVP
Traes_2AS_358B27F8D	1d	3.791	4.739	5.687	7.109	12.322	7.68	21299.4	22-23	AEA-AS	0.8777	0.998909	S	1	(1 of 74) PF01190 - Pollen proteins Ole e I like (Pollen_Ole_e_I) (PAC:31957959)	0	NR
Traes_2AS_51F61852C	1d	4.265	4.265	6.161	7.583	13.27	7.2	21860	22-23	AEA-AS	0.7431	0.998854	S	1	(1 of 74) PF01190 - Pollen proteins Ole e I like (Pollen_Ole_e_I) (PAC:31735401)	2	PKPEPKPQPHPDY
Traes_2AS_A46CFE188	1d	3.125	5.357	4.911	7.143	10.714	8.92	22321.8	23-24	AEA-AS	0.7419	0.998685	S	1	(1 of 74) PF01190 - Pollen proteins Ole e I like (Pollen_Ole_e_I) (PAC:31734492)	2	NAEAASVVVGLAKCTDC
Traes_2AS_C4D4763D6	1d	2.312	4.624	3.468	8.671	6.936	9.48	17706.4	22-23	VGA-AS	0.7182	0.987736	S	1	(1 of 74) PF01190 - Pollen proteins Ole e I like (Pollen_Ole_e_I) (PAC:31839560)	2	SKAVGGLDRTGAFSVPLAADLQGADCVAQLHSAasNAPCP
Traes_2AS_EB538E10B	1d	1.86	5.581	5.116	6.512	10.698	7.15	20450.3	22-23	TEA-AS	0.8696	0.998592	S	1	(1 of 74) PF01190 - Pollen proteins Ole e I like (Pollen_Ole_e_I) (PAC:31957954)	2	ESKAVGGLDGTGAfSVPLAANLHGAD...C
Traes_2BL_426706DE0	1d	2.899	5.797	1.449	10.145	1.449	8.93	7135.47	22-23	TEA-AS	0.9484	0.999041	S	1	(M=88) PF01190 - Pollen proteins Ole e I like (PAC:31901752)	0	NR
Traes_2BL_4DD0E6E3D	1d	2.89	5.202	3.468	8.092	7.514	8.95	17710.3	23-24	ANA-DA	0.4903	0.994627	S	1	(1 of 74) PF01190 - Pollen proteins Ole e I like (Pollen_Ole_e_I) (PAC:31974339)	2	SKAVGGLDRTGAFSVPLATDLHGADCVAQLHSAasNAPCP
Traes_2BS_8C725FE27	1d	3.382	4.831	6.28	8.213	12.56	8.19	21390.6	22-23	AEA-AS	0.7875	0.998126	S	1	(1 of 74) PF01190 - Pollen proteins Ole e I like (Pollen_Ole_e_I) (PAC:31873080)	3	PIK..KHIMEHFHHK.K
Traes_2BS_E2F8BE1D7	1d	2.985	5.97	4.478	7.96	13.433	7.09	20855	22-23	AEA-AS	0.6977	0.998048	S	1	(1 of 74) PF01190 - Pollen proteins Ole e I like (Pollen_Ole_e_I) (PAC:31902988)	2	GPIKKHIMEHFH.HKKPVPPKP
Traes_2DS_6BFAA38F7	1d	5.97	2.985	5.473	3.483	7.463	8.53	20880.8	22-23	AEA-TS	0.6612	0.998832	S	1	(1 of 74) PF01190 - Pollen proteins Ole e I like (Pollen_Ole_e_I) (PAC:31948490)	3	ADCVAQlHSAVPRPGAIQDRAG
Traes_2DS_77EE9D5CB	1d	2.857	5.238	5.714	8.095	12.381	8.14	21640.8	22-23	AEA-AS	0.8222	0.998193	S	1	(1 of 74) PF01190 - Pollen proteins Ole e I like (Pollen_Ole_e_I) (PAC:31813399)	2	PVPpkPEPKPQPHPDYG
Traes_2DS_B1CD8F65A	1d	2.83	5.189	6.132	7.547	12.264	8.39	21988.3	22-23	AEA-AS	0.718	0.999178	S	1	(1 of 74) PF01190 - Pollen proteins Ole e I like (Pollen_Ole_e_I) (PAC:32010987)	2	PKPELKPQPHPDYGP
Traes_3B_697F454B5	1d	4.167	5.556	1.389	9.722	1.389	8.93	7519.9	22-23	TEA-AS	0.9484	0.998829	S	1	(M=88) PF01190 - Pollen proteins Ole e I like (PAC:31902022)	0	NR
Traes_4BS_6C4173F6C	1d	3.333	4.762	6.19	8.095	12.381	8.49	21718	22-23	TEA-AS	0.9484	0.998829	S	1	(1 of 74) PF01190 - Pollen proteins Ole e I like (Pollen_Ole_e_I) (PAC:31931693)	2	PEPKPQPHPDYGPVP
Traes_4BS_FBA290D61	1d	5.195	5.195	1.299	9.091	9.091	8.93	8104.46	22-23	AEA-AS	0.7391	0.998106	S	1	(1 of 74) PF01190 - Pollen proteins Ole e I like (Pollen_Ole_e_I) (PAC:31877444)	0	NR
Traes_5DL_0B781302F	1d	5.051	4.04	3.03	7.071	2.02	7.69	10111.7	22-23	TEA-AS	0.9484	0.998829	S	1	(1 of 74) PF01190 - Pollen proteins Ole e I like (Pollen_Ole_e_I) (PAC:31820649)	0	NR
Aco003161	2	2.367	1.775	1.183	4.142	6.509	9.5	17791.8	24-25	VAA-VR	0.3393	0.959673	S	4	Pistil-specific extensin-like protein (PAC:33040002)	0	NR
Aco011770	2	4.819	3.614	1.807	6.024	4.819	8.95	17946.6	27-28	AEG-WS	0.3822	0.990475	S	1	Pollen Ole e 1 allergen and extensin family protein (PAC:33036151)	2	GWSTYDAKAFHVVGKVLCQDC
Aco018698	2	4.624	1.734	1.156	4.046	3.468	8.7	18078	22-23	AVA-GH	0.4587	0.983777	S	1	uncharacterized protein (PAC:33039356)	0	NR
Aco019419	2	3.303	3.303	0.6	1.201	10.811	8.03	34535.7	27-28	ARA-DT	0.4332	0.987351	S	1	Pollen Ole e 1 allergen and extensin family protein (PAC:33031395)	2	PREPVGFCPP
AL1G65505	2	1.299	1.299	1.623	9.416	20.779	9.72	33544.4	22-23	ATA-DY	0.9122	0.990748	S	2	(1 of 30) PF01190 - Pollen proteins Ole e I like (Pollen_Ole_e_I) (PAC:35932150)	5	PPPVYIPPV.QKPTLPSPVYTPPAHRPTLSPPVYTK.PT
AL1G65520	2	1.198	1.497	1.497	9.281	21.257	9.66	36433.8	22-23	ATA-DY	0.9103	0.992341	S	1	(1 of 4) PTHR33470:SF1 - POLLEN OLE E 1 ALLERGEN AND EXTENSIN FAMILY PROTEIN (PAC:35933689)	6	PP.VY.KPTLSPPVYTKPTLSPPVY.K..PTL
AL4G47100	2	2.235	2.235	1.676	8.939	12.29	9.16	19594	22-23	ATA-DY	0.8731	0.996087	S	1	(1 of 4) PTHR33470:SF1 - POLLEN OLE E 1 ALLERGEN AND EXTENSIN FAMILY PROTEIN (PAC:35925165)	2	VPKPT.TTY.MAIEG.FILCKYG
AL5G45430	2	1.609	1.877	1.34	8.311	24.665	9.44	41095	22-23	ATA-DY	0.9206	0.993175	S	1	(1 of 30) PF01190 - Pollen proteins Ole e I like (Pollen_Ole_e_I) (PAC:35920127)	6	PPVyYTS.PVYkhTPSPPVYTK.PTI..P
AL6G50860	2	4.242	3.636	0	8.485	5.455	9.2	18132	24-25	SVA-YY	0.5452	0.899232	S	1	(1 of 4) PTHR33470:SF1 - POLLEN OLE E 1 ALLERGEN AND EXTENSIN FAMILY PROTEIN (PAC:35928565)	0	NR
Araha.1610s0022	2	2.577	2.062	1.546	9.278	13.402	9.22	21139.7	22-23	ATA-DY	0.8603	0.989567	S	1	(1 of 3) PTHR33470:SF1 - POLLEN OLE E 1 ALLERGEN AND EXTENSIN FAMILY PROTEIN (PAC:28859601)	2	FILCKSGYKTYPIQGAKVK
AT1G54970	2	1.194	1.791	1.194	9.254	21.791	9.7	36516.8	22-23	ATA-DY	0.9128	0.993237	S	1	proline-rich protein 1 (PAC:19651754)	5	PPPVY.TPPV.H.KPTLPPPVYTPPVHKPTLSPPVYTKPT
AT2G47530	2	3.261	1.63	1.087	9.239	10.326	9.22	19969.2	22-23	ATA-DY	0.759	0.994591	S	1	Pollen Ole e 1 allergen and extensin family protein (PAC:19639777)	2	FILCKSGYKTYPIQGGKVKVVCPV
AT3G62680	2	1.917	1.917	0.958	8.626	22.045	9.44	34417.2	22-23	TTA-DY	0.8884	0.989235	S	3	proline-rich protein 3 (PAC:19664995)	6	PSpvyTPPVY..KPTLSPPVYTK.PTI
AT4G02270	2	4.242	3.03	0	7.879	6.061	9.21	18102.9	24-25	SVA-YY	0.5525	0.912631	S	1	root hair specific 13 (PAC:19644775)	2	PSQLRAGRTVTKCKTY
Bol014419	2	1.858	1.238	1.548	11.146	21.981	9.67	35838.8	22-23	ATA-YY	0.8729	0.986098	S	1	(1 of 3) PTHR33470:SF1 - POLLEN OLE E 1 ALLERGEN AND EXTENSIN FAMILY PROTEIN (PAC:37343694)	4	VYTPPvykPTLPPPVYT.NTKPTLPPP
Bol016558	2	4.848	3.03	0	7.879	5.455	9.13	18156	24-25	SVA-NY	0.5467	0.962677	S	1	(1 of 3) PTHR33470:SF1 - POLLEN OLE E 1 ALLERGEN AND EXTENSIN FAMILY PROTEIN (PAC:37358963)	0	NR
Bostr.13158s0267	2	1.852	1.323	0.794	9.259	24.868	9.58	41592.8	22-23	ATA-DY	0.921	0.992408	S	1	(1 of 4) PTHR33470:SF1 - POLLEN OLE E 1 ALLERGEN AND EXTENSIN FAMILY PROTEIN (PAC:30678450)	7	YT....KPTIPPPVYTPPVYKPTlsPPV
Bostr.13404s0078	2	1.37	1.712	1.712	9.589	18.836	9.64	31919.3	22-23	ATA-DY	0.9185	0.991067	S	1	(1 of 4) PTHR33470:SF1 - POLLEN OLE E 1 ALLERGEN AND EXTENSIN FAMILY PROTEIN (PAC:30673424)	5	TADYY..............aPS.S.PLIYT.........K..PVY.K.PTLPPPV..Y
Brara.B02599	2	4.242	3.636	0	7.879	5.455	9.13	18204	24-25	SVA-NY	0.5423	0.956196	S	1	(1 of 6) PTHR33470:SF1 - POLLEN OLE E 1 ALLERGEN AND EXTENSIN FAMILY PROTEIN (PAC:30610438)	0	NR
Brara.D02847	2	3.175	3.175	1.058	6.878	10.053	8.52	20326.4	24-25	ATA-DY	0.8898	0.996562	S	1	(1 of 6) PTHR33470:SF1 - POLLEN OLE E 1 ALLERGEN AND EXTENSIN FAMILY PROTEIN (PAC:30622612)	0	NR
Brara.G01978	2	1.989	1.136	1.989	9.091	23.58	9.61	38703.2	22-23	ATA-DY	0.9175	0.995491	S	1	(1 of 6) PTHR33470:SF1 - POLLEN OLE E 1 ALLERGEN AND EXTENSIN FAMILY PROTEIN (PAC:30635919)	5	KPTHPSPVYTrpvhKPTLPPPVYTTP
Cagra.0551s0011	2	3.125	2.083	0.521	7.812	11.458	9.02	20967.4	22-23	ATA-DY	0.8963	0.979077	S	1	(1 of 3) PTHR33470:SF1 - POLLEN OLE E 1 ALLERGEN AND EXTENSIN FAMILY PROTEIN (PAC:28898985)	0	NR
Cagra.0664s0006	2	2.768	1.384	1.038	8.997	21.453	9.45	31762.1	22-23	ATA-DY	0.9286	0.994983	S	1	(1 of 29) PF01190 - Pollen proteins Ole e I like (Pollen_Ole_e_I) (PAC:28911756)	4	PPVYTKPTIPPPVYTPP
Cagra.0753s0011	2	4.848	3.03	0.606	7.879	5.455	9.26	18057.9	24-25	SVA-YY	0.5268	0.873587	S	1	(1 of 3) PTHR33470:SF1 - POLLEN OLE E 1 ALLERGEN AND EXTENSIN FAMILY PROTEIN (PAC:28902555)	0	NR
Carubv10003347	2	4.848	3.03	0.606	7.879	5.455	9.26	18057.9	24-25	SVA-YY	0.5268	0.873587	S	1	(1 of 4) PTHR33470:SF1 - POLLEN OLE E 1 ALLERGEN AND EXTENSIN FAMILY PROTEIN (PAC:20909152)	0	NR
Carubv10018486	2	2.28	1.303	0.977	9.121	22.15	9.52	33722.4	22-23	ATA-DY	0.9272	0.994481	S	1	(1 of 29) PF01190 - Pollen proteins Ole e I like (Pollen_Ole_e_I) (PAC:20887280)	4	YTKPTIPPPVYTPPVYKPTLSPP
Carubv10021389	2	0.654	2.288	1.961	9.15	20.588	9.6	33493.1	21-22	ATA-EY	0.9199	0.992836	S	2	(1 of 4) PTHR33470:SF1 - POLLEN OLE E 1 ALLERGEN AND EXTENSIN FAMILY PROTEIN (PAC:20906483)	5	PPPVYTKPTLPPPAYTPPVYTK
Carubv10025218	2	3.125	2.083	0.521	8.333	10.938	9.01	20883.3	22-23	ATA-DY	0.8869	0.97738	S	1	(1 of 4) PTHR33470:SF1 - POLLEN OLE E 1 ALLERGEN AND EXTENSIN FAMILY PROTEIN (PAC:20903230)	0	NR
gene22827-v1.0-hybrid	2	2.119	7.627	2.119	11.017	12.288	8.88	25929.1	25-26	ASA-TD	0.6434	0.935748	S	1	(1 of 3) PTHR33470:SF1 - POLLEN OLE E 1 ALLERGEN AND EXTENSIN FAMILY PROTEIN (PAC:27266562)	3	PQVEKPKPPQVEKPK
Sphfalx0052s0052	2	4.531	2.589	1.618	11.003	5.178	8.42	32835.4	29-30	AQA-RA	0.3769	0.831247	S	3	(1 of 1) PTHR33210:SF8 - POLLEN OLE E 1 ALLERGEN AND EXTENSIN FAMILY PROTEIN (PAC:32617280)	2	PLFYQPAKPLD...FC..PKNSSPAPSTpSGSI
Thhalv10000254	2	1.603	3.526	2.564	9.615	21.474	9.76	34350.5	22-23	ATA-DY	0.931	0.993766	S	1	(1 of 6) PTHR33470:SF1 - POLLEN OLE E 1 ALLERGEN AND EXTENSIN FAMILY PROTEIN (PAC:20208332)	4	TPS.SLP..VYTPPVHKPTLSPPVYTPP
Thhalv10000543	2	1.034	0.345	2.414	9.31	22.414	9.83	31962.7	22-23	ATA-NY	0.7486	0.922557	S	3	(1 of 6) PTHR33470:SF1 - POLLEN OLE E 1 ALLERGEN AND EXTENSIN FAMILY PROTEIN (PAC:20208614)	5	PP.VYTPPVHKPTFPPPVYTPPPHKP
Thhalv10001783	2	3.763	1.613	0.538	8.602	10.215	9.3	20131.3	22-23	ATA-DY	0.7291	0.998434	S	2	(1 of 6) PTHR33470:SF1 - POLLEN OLE E 1 ALLERGEN AND EXTENSIN FAMILY PROTEIN (PAC:20189251)	2	YPIQGAKVKvMCPIVDSYGKLVAK.VTISSYPTNL.KG
Thhalv10006242	2	2.463	2.463	1.478	7.882	8.374	9.26	18568.7	22-23	ATA-XX	0.9258	0.998973	S	1	(1 of 6) PTHR33470:SF1 - POLLEN OLE E 1 ALLERGEN AND EXTENSIN FAMILY PROTEIN (PAC:20190221)	2	YPiQGAKAKIVCSEP
AH000855	3	2.527	4.332	3.61	13.718	14.44	9.42	32102.5	27-28	CYA-DQ	0.8869	0.972654	S	1	(1 of 1) PTHR23201:SF16 - PROLINE-RICH PROTEIN 4 (PAC:38184700)	2	YYKYP...YYKHPWFKKP
AHYPO_016762	3	2.317	4.247	3.861	13.514	15.444	9.36	30058.1	27-28	CYA-DQ	0.8725	0.957651	S	1	(1 of 1) PTHR23201:SF16 - PROLINE-RICH PROTEIN 4 (PAC:32844625)	2	TPTVPVPVYKKPYPP
AL4G10230	3	2.711	2.41	3.916	13.554	21.084	9.8	36704.2	26-27	AHS-LS	0.6734	0.987256	S	2	(1 of 2) PTHR23201:SF16 - PROLINE-RICH PROTEIN 4 (PAC:35924178)	2	PIYKPPVV.IPKKPCP..PKIAH.KPIYKPPVPIYK
AL7G10640	3	2.282	4.772	4.149	13.278	31.743	9.62	52961.8	29-30	TLA-RV	0.8049	0.956579	S	2	(1 of 2) PTHR23201:SF16 - PROLINE-RICH PROTEIN 4 (PAC:35936161)	5	PPVPVYDP....PPKKEVPppvPIY.EPS...PKVELP
Anaoc.0003s1367	3	1.533	2.299	1.533	16.284	36.398	10.34	56453.3	27-28	CHG-SQ	0.7875	0.993918	S	1	(1 of 23) PF01190 - Pollen proteins Ole e I like (Pollen_Ole_e_I) (PAC:37535460)	13	PPllkKPFPPKPPLPPLPPK
Aqcoe5G210700	3	1.493	3.483	3.731	11.94	27.114	9.63	44467.7	27-28	CYC-HE	0.7649	0.985888	S	2	(1 of 2) PTHR23201:SF16 - PROLINE-RICH PROTEIN 4 (PAC:33089464)	5	KPPSPPV..PTYNPPVYtkPPVSPPVPIYKPPV
Aqcoe5G210800	3	1.982	3.084	2.643	5.727	27.753	9.75	50694.8	29-30	CYC-HD	0.4905	0.66418	S	1	(1 of 2) PTHR23201:SF16 - PROLINE-RICH PROTEIN 4 (PAC:33087102)	7	PPP...SPPYTRPLPPPAPVYRSP..PM.....YTRP
Araha.45621s0001	3	4.972	4.42	4.42	9.945	10.497	8.95	19805.3	29-30	TLA-RV	0.8034	0.95902	S	2	(1 of 2) PTHR23201:SF16 - PROLINE-RICH PROTEIN 4 (PAC:28855224)	0	NR
AT2G21140	3	2.492	2.492	4.673	13.707	20.249	9.78	35507.8	26-27	AHS-LS	0.8908	0.997844	S	1	proline-rich protein 2 (PAC:19638650)	5	LP..PPLNLPPLTFPK..IKKPCppiYK....PPVV.IPKKP
AT4G38770	3	2.455	4.018	3.795	13.616	31.027	9.71	49136.4	29-30	SLA-RV	0.7934	0.981994	S	2	proline-rich protein 4 (PAC:19647959)	5	PCPPKyspPVEvPPPVPVYEPP
AUR62010091	3	2.273	2.841	3.409	16.193	21.875	9.91	39695.8	20-21	CYG-DQ	0.8138	0.998852	S	1	PRP2: Proline-rich protein 2 (PAC:36322153)	4	HKKSF.PPVPVYKKPCPPP
AUR62013087	3	2.105	3.421	3.684	15.789	23.421	9.84	42915.5	20-21	CYG-AQ	0.8091	0.998108	S	1	PRP2: Proline-rich protein 2 (PAC:36300187)	5	VYKKPHPTPVPVY...KKPLPP
Bol006741	3	2.865	2.865	3.152	14.613	22.35	9.81	38748.9	28-29	SLG-RD	0.4339	0.971164	S	3	(1 of 2) PTHR23201:SF16 - PROLINE-RICH PROTEIN 4 (PAC:37342702)	3	VIPKKPCPPKiA..HKPSVPIYKPPVPIYKPPVVIPKKPCPPLPK.PIYKPP
Bol016058	3	2.096	4.193	4.612	12.998	32.075	9.69	52344.1	29-30	SLA-RV	0.7112	0.973391	S	2	(1 of 17) PTHR23201 - EXTENSIN PROLINE-RICH PROTEIN (PAC:37345009)	4	PPVPVYKPPPKVEHPPPVPVYKPP..PkvEHP
Bol028783	3	2.115	6.042	5.438	11.782	25.076	9.33	36409.3	30-31	SLA-RV	0.5614	0.872612	S	1	(1 of 2) PTHR23201:SF16 - PROLINE-RICH PROTEIN 4 (PAC:37368989)	4	..P..pPKVELP..PPVPVHDPPPKVELPP...PA...PKK
Bostr.25542s0058	3	2.027	5.18	4.054	13.063	31.757	9.59	48615.5	29-30	SLA-RV	0.7812	0.975228	S	2	(1 of 18) PTHR23201 - EXTENSIN PROLINE-RICH PROTEIN (PAC:30672183)	6	FKGFDHPF.PLPPPLEL..PP..fPKFKKPC
Bostr.5022s0132	3	2.532	3.165	3.481	13.924	19.304	9.75	34813.9	26-27	AHS-LS	0.6845	0.9939	S	3	(1 of 1) PTHR23201:SF16 - PROLINE-RICH PROTEIN 4 (PAC:30666218)	4	PCPPkiahkpiykPPVA...IYKPPVPIYKPPVVIPKK
Brahy.D03G0303600	3	3.046	3.553	5.584	7.614	11.168	8.6	20446.5	27-28	AEA-AS	0.7039	0.995819	S	1	(1 of 55) PF01190 - Pollen proteins Ole e I like (Pollen_Ole_e_I) (PAC:38637076)	2	SVPPKPEPKPQPQPDYH
Brahy.D05G0064900	3	3.465	4.455	4.455	8.416	11.881	8.44	20525.5	23-24	AEA-AS	0.7433	0.999002	S	1	(1 of 55) PF01190 - Pollen proteins Ole e I like (Pollen_Ole_e_I) (PAC:38598199)	2	HFHKKPVPP.KP
Brara.A00013	3	2.312	6.069	4.624	11.85	24.277	9.4	38142.4	30-31	SLA-RV	0.6685	0.912655	S	2	(1 of 3) PTHR23201:SF16 - PROLINE-RICH PROTEIN 4 (PAC:30638272)	3	KKPCPPPLEEVPPPPTVEIPPP
Brara.D01248	3	2.809	2.809	3.09	14.607	22.191	9.83	39406.6	28-29	SLG-RD	0.4878	0.988632	S	5	(1 of 3) PTHR23201:SF16 - PROLINE-RICH PROTEIN 4 (PAC:30622307)	6	PIYKPP.V....PIYKPPVVIPKKPCPP
Brara.H01843	3	2.306	4.612	4.612	12.369	32.495	9.58	52241.9	29-30	SLA-RV	0.7112	0.973391	S	2	(1 of 3) PTHR23201:SF16 - PROLINE-RICH PROTEIN 4 (PAC:30648311)	7	PCPPkpPKVELPPPVPVYKPPPKIEHPPIYVPPVIPKK
Ca_11111	3	1.643	2.053	4.928	12.32	26.694	9.92	54630.7	28-29	CYG-EQ	0.8546	0.960027	S	3	(1 of 12) PTHR23201 - EXTENSIN PROLINE-RICH PROTEIN (PAC:40137884)	5	IEHPILPPVPIYKPPIVPKPPVVPI.VKPLPPPVPIYKPPVVTKPFPPFKK.PPCPP
Cagra.1383s0058	3	3.03	4.545	4.545	12.879	28.283	9.52	43472.2	31-32	SLA-RV	0.5177	0.919768	S	2	(1 of 2) PTHR23201:SF16 - PROLINE-RICH PROTEIN 4 (PAC:28901766)	5	EVPPPVPVHEPPPKVELPP.PITKKPCPPK..PPKIEHPPPVPVHDPP...PKKPCPPK
Cagra.2961s0015	3	2.215	2.848	4.43	13.608	18.671	9.79	34894.7	25-26	AHS-LS	0.6729	0.989119	S	3	(1 of 2) PTHR23201:SF16 - PROLINE-RICH PROTEIN 4 (PAC:28897439)	4	PIYKPPVVI..PK.KPCPPKISHK...PIYKAPVPIYK
Carubv10004627	3	2.584	5.368	5.368	12.724	32.008	9.48	55090	31-32	SLA-RV	0.5177	0.919768	S	2	(1 of 19) PTHR23201 - EXTENSIN PROLINE-RICH PROTEIN (PAC:20897004)	8	YSPP.....E....EV.PPPVPVYEPP...PKAEVPPPV...P
Carubv10023689	3	2.265	2.913	4.531	13.916	18.123	9.77	34090.8	25-26	AHS-LI	0.8462	0.980863	S	1	(1 of 1) PTHR23201:SF16 - PROLINE-RICH PROTEIN 4 (PAC:20903670)	2	KKPCPPkishkPIYKAPVPIYKapvPIHKPP.VVIHKKPFPP
Ciclev10028101	3	1.235	2.116	1.764	16.226	31.746	10.19	63051	27-28	CHA-KD	0.9132	0.995654	S	2	(1 of 3) PTHR23201:SF16 - PROLINE-RICH PROTEIN 4 (PAC:20812572)	11	PPIPKvipPPIPIYKPK
Ciclev10029326	3	3.093	7.216	1.546	8.247	7.216	8.71	20789.1	27-28	CHG-SD	0.8584	0.980689	S	1	(1 of 3) PTHR23201:SF16 - PROLINE-RICH PROTEIN 4 (PAC:20813432)	0	NR
Ciclev10029494	3	2.667	4.667	1.333	7.333	9.333	9.42	16522.4	30-31	CHG-DD	0.8686	0.928427	S	1	(1 of 3) PTHR23201:SF16 - PROLINE-RICH PROTEIN 4 (PAC:20812446)	2	VTIDCKPENGNGWSKTRGL
Cucsa.169210	3	2.833	3.683	6.232	5.666	9.632	8.69	39545.9	20-21	CNA-DV	0.9194	0.99952	S	1	(1 of 1) PTHR23201:SF16 - PROLINE-RICH PROTEIN 4 (PAC:16966356)	3	LWPFFKYPPLTKF.PQFPLP
Cucsa.381820	3	2.279	4.274	3.989	13.39	23.647	9.53	39186.2	21-22	CHG-SD	0.9276	0.999435	S	1	(1 of 15) PTHR23201 - EXTENSIN PROLINE-RICH PROTEIN (PAC:16982249)	4	PVFPPHPPVYtHPLfPPkVYvP..PTTPVYE.KPP
DCAR_003701	3	1.266	2.954	5.907	11.181	24.895	9.68	53465.6	27-28	CYA-DD	0.9121	0.996142	S	2	hypothetical protein (PAC:36053508)	8	PPTPVYTKPPTPvYTKPPTPV....YTKPPTP....VYT......KP...PTPVYTK
DCAR_003702	3	3.846	3.297	2.747	6.319	17.582	9.1	39279.8	29-30	ICC-RN	0.4697	0.730296	S	4	hypothetical protein (PAC:36054052)	3	SPItctsksfwpfqrpkWLPilpprfKHQTP..QAP.ILTPetQLApSFSPSDQPVSSLSPPLSQPDDVPPAVSPASD...NPLPNTPVPVYKHSSPSP
DCAR_022953	3	2.174	4.037	4.969	12.422	18.323	9.56	36518.7	27-28	SYG-DD	0.6375	0.966664	S	1	hypothetical protein (PAC:36083976)	2	PKPVYSHPPTPVyTYPPKP
Eucgr.I01377	3	1.307	4.575	1.307	13.725	22.222	9.88	34113.3	23-24	CLG-DE	0.5071	0.994418	S	1	(1 of 2) PTHR23201:SF16 - PROLINE-RICH PROTEIN 4 (PAC:32063098)	4	PLFPPKKlPplppkvfPPIYKKPLPPLVPIYQKP....LPPPIP
Eucgr.L01869	3	2.362	4.724	2.362	11.417	19.685	9.53	27879.2	20-21	CHG-DD	0.9641	0.999699	S	1	(1 of 2) PTHR23201:SF16 - PROLINE-RICH PROTEIN 4 (PAC:32040706)	2	KPLPPFPPIYKKPLPPPVP
evm.TU.AsparagusV1_04.829	3	2.601	2.89	5.202	13.295	21.676	9.77	39304.6	23-24	SNA-ES	0.613	0.997818	S	1	(1 of 2) PTHR23201:SF16 - PROLINE-RICH PROTEIN 4 (PAC:40534185)	6	PHyYPPIYKKPLP..P.SIPIYKKP
evm.TU.AsparagusV1_04.830	3	3.984	4.382	3.586	10.359	13.147	9.48	27820.2	23-24	SNA-EL	0.5943	0.998257	S	1	(1 of 2) PTHR23201:SF16 - PROLINE-RICH PROTEIN 4 (PAC:40534371)	2	FWP.PhkFPLFH.KPLPKfPLPPFK
evm.TU.Scaffold_618.282	3	2.347	2.113	1.643	11.737	28.638	9.86	47246.1	23-24	CRA-DD	0.9401	0.99871	S	1	(1 of 2) PTHR23201:SF16 - PROLINE-RICH PROTEIN 4 (PAC:37880516)	8	IIKPLPPPvPIYKPPV
evm.TU.Scaffold_618.455	3	2.299	2.069	1.609	11.724	28.736	9.87	48282.4	23-24	CRA-DD	0.9401	0.99871	S	1	(1 of 2) PTHR23201:SF16 - PROLINE-RICH PROTEIN 4 (PAC:37881038)	10	IIKPLPPPvPIYKPPV
evm.TU.Scaffold_618.456	3	1.746	3.242	2.743	6.983	19.451	9.94	43723.8	27-28	CHG-KH	0.9402	0.985736	S	5	(1 of 33) PF01190 - Pollen proteins Ole e I like (Pollen_Ole_e_I) (PAC:37880553)	4	PAIHYPFPALA....PLVGIPFP
evm.TU.supercontig_37.189	3	2.716	3.21	1.975	13.086	27.407	9.57	44073.2	28-29	CHA-SD	0.7273	0.936472	S	2	(1 of 1) PTHR23201:SF16 - PROLINE-RICH PROTEIN 4 (PAC:16418646)	6	KK..KPE.........PPPaPVY.KP.PPVPE
evm_27.TU.AmTr_v1.0_scaffold00041.169	3	1.605	2.087	1.124	15.249	32.584	10.06	69429.1	24-25	CNA-SK	0.8415	0.994817	S	3	(1 of 1) PTHR23201:SF16 - PROLINE-RICH PROTEIN 4 (PAC:31559755)	11	P....ELPPKKSFP.P.FY.K.PIPPLPPFPPIYKKPF.
gene07393-v1.0-hybrid	3	1.728	2.376	3.888	14.039	27.214	9.91	51853.3	37-38	CYA-DD	0.6317	0.923058	S	1	(1 of 11) PTHR23201 - EXTENSIN PROLINE-RICH PROTEIN (PAC:27266406)	7	FPPKvtippfYKKPCPPKIPIFKKP
Glyma.04G005400	3	3.02	5.034	4.362	7.718	18.456	8.94	33492.5	25-26	VTG-FN	0.6534	0.805282	S	2	(1 of 2) PTHR23201:SF16 - PROLINE-RICH PROTEIN 4 (PAC:30490240)	2	YPPKDDyslpPPVPVYKEP
Gohir.A01G164100	3	1.351	3.475	4.633	11.39	32.432	9.74	57314.6	27-28	CNA-DA	0.5601	0.992779	S	2	(1 of 3) PTHR23201:SF16 - PROLINE-RICH PROTEIN 4 (PAC:38147633)	7	PVYKPPPV...PvKPLPPP
Gohir.A04G122900	3	2.761	2.761	6.135	11.963	22.699	9.7	36721.3	28-29	CNA-NG	0.6931	0.960558	S	1	(1 of 3) PTHR23201:SF16 - PROLINE-RICH PROTEIN 4 (PAC:38116485)	4	PVYKKPLPPPVPVYKPPVYKP
Gohir.D01G156000	3	1.378	2.953	4.528	11.811	31.89	9.79	56096.2	27-28	CNA-DA	0.5588	0.992596	S	2	(1 of 48) PTHR23201 - EXTENSIN PROLINE-RICH PROTEIN (PAC:38145439)	9	PPLPKWNH...PPLPKFPLPPFK.gfHHHY.PiiP.PIYKKPLP
Gohir.D04G164900	3	2.454	2.761	6.135	11.963	22.393	9.77	36752.3	28-29	CNA-NG	0.7055	0.973096	S	1	(1 of 3) PTHR23201:SF16 - PROLINE-RICH PROTEIN 4 (PAC:38076128)	4	PVYKPHPvpvYKKPLPPPVPVYKP
Gorai.002G193500	3	1.489	3.191	4.468	11.702	30.851	9.77	52012.3	27-28	CNA-DA	0.5588	0.992596	S	2	(1 of 2) PTHR23201:SF16 - PROLINE-RICH PROTEIN 4 (PAC:26791729)	6	PPPVPVYK...PPPVPVYKKPCPPPV....PVY.KSPP...V.............
Gorai.012G153300	3	2.454	2.761	6.135	11.963	22.393	9.77	36793.4	28-29	CNA-NG	0.706	0.974344	S	1	(1 of 2) PTHR23201:SF16 - PROLINE-RICH PROTEIN 4 (PAC:26826681)	4	PVYKPHPvpvYKKPLPPPVPVYKP
GSMUA_AchrUn_randomG21190_001	3	2.963	4.815	7.037	10.741	13.704	9.25	29419.8	23-24	TSA-AT	0.6036	0.998361	S	1	(1 of 1) PTHR23201:SF16 - PROLINE-RICH PROTEIN 4 (PAC:32296585)	3	WHKkFHKHHL...P.TYK.SPSPVHKLP..PKPY
GSVIVG01024076001	3	2.102	3.153	2.853	13.514	19.069	9.74	74345.9	29-30	GSA-DQ	0.5506	0.9167	S	1	(1 of 3) PTHR23201:SF16 - PROLINE-RICH PROTEIN 4 (PAC:17832364)	6	IYKKPLPS..........P...................VHKK.....LLPPKVL
GSVIVG01024081001	3	1.799	5.036	2.158	10.43	17.986	9.35	30426.8	27-28	CHG-SV	0.755	0.9899	S	1	(1 of 3) PTHR23201:SF16 - PROLINE-RICH PROTEIN 4 (PAC:17832367)	2	LPPPvpiykKPLPPPV
HanXRQChr07g0186871	3	2.222	4.667	5.111	10.889	20	9.67	50593	28-29	CFG-DD	0.6731	0.993834	S	1	Uncharacterized protein partly conserved in plant genome(s) supported by expression data (PAC:40302208)	5	KPTPKPPVVEPPPtPV
HanXRQChr10g0289061	3	1.622	5.405	3.784	14.595	28.108	9.65	40778.8	24-25	GNA-KT	0.4973	0.995507	S	1	Uncharacterized protein partly conserved in plant genome(s) supported by expression data (PAC:40295118)	2	KPPPKPEPKKPCPPK
HanXRQChr10g0290731	3	1.458	10.204	7.289	17.784	17.493	9.51	38938	22-23	CYG-SA	0.6985	0.998975	S	1	Uncharacterized protein partly conserved in plant genome(s) supported by expression data (PAC:40298008)	4	KSHPWYKRFHHHFHHP.PvvVKPEPKPEPKPEPKA.......
HORVU4Hr1G063490	3	4.072	4.525	6.787	7.692	12.67	8.76	27693.8	51-52	AEA-AP	0.744	0.88377	S	3	(PAC:38573690)	2	PVpPKPEPKPEPHPD
Kaladp0024s0999	3	2.201	5.031	6.604	9.434	21.384	9.23	34775	22-23	CYA-DD	0.8047	0.999353	S	1	(1 of 1) PTHR23201:SF16 - PROLINE-RICH PROTEIN 4 (PAC:35768958)	2	KInPHKFFHHHNYGK
Lsat_1_v5_gn_3_45680	3	2.041	3.768	2.512	12.559	31.397	9.57	70454.6	28-29	CYG-YD	0.8296	0.950831	S	1	(1 of 20) PTHR23201 - EXTENSIN PROLINE-RICH PROTEIN (PAC:38918924)	11	PC.DPKP..KPQPPVYKPA..PIPVYKPKPKPPVYKP
Lus10026281.g	3	1.053	2.316	4.421	13.263	28.421	9.95	52282.1	27-28	CHG-AQ	0.9072	0.996418	S	1	(1 of 40) PF01190 - Pollen proteins Ole e I like (Pollen_Ole_e_I) (PAC:23156616)	3	.KPLPPFpkvPIYHKPLPPIPKVPIY
Lus10042392.g	3	1.624	2.32	3.48	13.921	28.538	9.93	47186.2	27-28	CHG-AQ	0.863	0.995901	S	2	(1 of 40) PF01190 - Pollen proteins Ole e I like (Pollen_Ole_e_I) (PAC:23153520)	5	PLPPFPKVPIYHKPLPPIPK......VPIYHK.....PLPPIPKVPIY
Manes.11G090200	3	1.412	4	2.588	13.412	28.941	9.8	47319.9	27-28	CFG-ED	0.5416	0.789681	S	1	(1 of 1) PTHR23201:SF16 - PROLINE-RICH PROTEIN 4 (PAC:32356169)	9	PLPPPVPVYKPPPKPP
MDP0000147312	3	1.13	3.39	2.825	14.407	26.271	9.89	39357.6	20-21	SHA-EQ	0.9563	0.999558	S	1	(1 of 29) PTHR23201 - EXTENSIN PROLINE-RICH PROTEIN (PAC:22682460)	5	PPPVPIYKKPLPP.PVPVYKKPVPPPVPVYKKP
Medtr4g075333	3	1.521	3.042	5.703	11.787	27.376	9.75	58773.2	28-29	CYG-GD	0.683	0.872774	S	1	(1 of 1) PTHR23201:SF16 - PROLINE-RICH PROTEIN 4 (PAC:31109890)	7	PTFPPK.IFHKHPLF.....P...PV.PIYKKPPFSH.IP
Oeu008607.1	3	1.037	2.697	3.527	14.108	29.461	9.94	54052.6	27-28	CRG-DE	0.7896	0.978806	S	1	(1 of 49) PF01190 - Pollen proteins Ole e I like (Pollen_Ole_e_I) (PAC:37701840)	8	PF.PPVytKPLPPPVPIY..MPKP.
Oeu008608.1	3	1.379	2.989	2.299	14.253	28.736	9.94	47970	27-28	CHG-DE	0.8134	0.994822	S	1	(1 of 5) PTHR23201:SF16 - PROLINE-RICH PROTEIN 4 (PAC:37701846)	8	YKPKPKP...PVYKPPVV.KPLPPP
Oeu010052.1	3	1.977	2.306	1.153	4.119	30.148	9.15	63551.6	24-25	CNG-KN	0.946	0.99261	S	2	(1 of 5) PTHR23201:SF16 - PROLINE-RICH PROTEIN 4 (PAC:37719621)	6	PPPPLTFESPISPPVPAPPLSPPPYP
Oeu010053.1	3	1.072	2.144	1.378	13.629	34.763	9.97	72593.9	27-28	CHG-DD	0.8474	0.995984	S	1	(1 of 5) PTHR23201:SF16 - PROLINE-RICH PROTEIN 4 (PAC:37719414)	7	PKPPIYIPPI.IKPLPPPVPTY
Oeu046127.1	3	1.084	4.065	2.981	10.298	24.661	9.61	41631.7	21-22	SYA-ND	0.8487	0.993473	S	1	(1 of 5) PTHR23201:SF16 - PROLINE-RICH PROTEIN 4 (PAC:37740531)	2	PPIYQPLPPPIPIYKPKPPVkLLPPPIPIskPPIKPVLPPLP.ISKSPVKPLPPQVP
orange1.1g029405	3	3.093	7.732	1.546	7.732	7.216	8.72	21033.3	27-28	CHG-SD	0.8602	0.979816	S	1	(1 of 4) PTHR23201:SF16 - PROLINE-RICH PROTEIN 4 (PAC:18128656)	2	SDSKTVEVV.GSAECADC
orange1.1g043343	3	2.662	4.183	3.042	14.068	18.251	9.74	29128.8	27-28	CHA-KD	0.9132	0.995654	S	2	(1 of 4) PTHR23201:SF16 - PROLINE-RICH PROTEIN 4 (PAC:18128667)	3	.....KLKdecYAQVHSSSATPCPA....YDGLES...SKI
PGSC0003DMG400001631	3	1.536	3.072	2.389	12.287	35.154	9.75	64045.8	26-27	CIA-DD	0.8978	0.995228	S	2	Proline-rich protein (PAC:37438379)	7	FPKLPPFPPM.....PPLNHWGHPF..PLPPIPPLFKKPCPP
PGSC0003DMG400004441	3	2.727	5.909	1.818	10.909	13.182	9.2	24443.7	26-27	CYA-DD	0.9509	0.991815	S	1	Proline-rich protein (PAC:37479872)	2	PPfPKFPPFPLYKQPFLPP
Phvul.009G024900	3	4.444	3.333	4.815	9.259	16.296	9.22	30026.5	25-26	VRG-SN	0.889	0.963395	S	1	(1 of 2) PTHR23201:SF16 - PROLINE-RICH PROTEIN 4 (PAC:37150204)	2	PTYKKPPtttPSPGVKKPDPP
Phvul.011G026700	3	2.332	4.922	6.477	11.658	31.606	9.56	42165.6	27-28	CYG-DH	0.7519	0.953136	S	1	(1 of 2) PTHR23201:SF16 - PROLINE-RICH PROTEIN 4 (PAC:37156238)	2	HPKPPKPSPPKEPPHPKPPkpcPPKEP
Podel.04G172400	3	1.613	2.688	2.151	15.412	33.692	9.99	62373.2	27-28	CYA-GD	0.7097	0.931046	S	2	(1 of 2) PTHR23201:SF16 - PROLINE-RICH PROTEIN 4 (PAC:37289389)	7	YK..PKPPV..fkpPPIPIYK.KP...LPPPVPI
Podel.09G134900	3	2.312	3.179	4.335	13.873	24.566	9.81	38573.4	27-28	CYA-DD	0.5031	0.976062	S	2	(1 of 2) PTHR23201:SF16 - PROLINE-RICH PROTEIN 4 (PAC:37287874)	4	IYKPKPKPPMFK..P..PP
Potri.004G168600	3	1.444	3.43	1.986	15.343	33.394	9.94	61977.6	27-28	CYA-GD	0.7456	0.933779	S	2	(1 of 24) PTHR23201 - EXTENSIN PROLINE-RICH PROTEIN (PAC:26992979)	8	PKVFP..PLPPKVFPPKvfPPkpF.PPPLPVYKKPLPPPVPIYKPE..
Potri.009G129900	3	2.711	3.614	5.723	11.145	9.337	8.95	37246.9	27-28	CYA-DD	0.5031	0.976062	S	2	similar to PROLINE-RICH PROTEIN 4; [ ortholog of At4g38770 ] (PAC:26988791)	3	S............HLQCQFTSQNQNHQ
Prupe.8G160900	3	1.035	3.727	8.489	7.867	12.008	9.54	54447.4	28-29	CYA-EH	0.9402	0.986785	S	1	(1 of 18) PTHR23201 - EXTENSIN PROLINE-RICH PROTEIN (PAC:32080564)	4	HFHHQFPYT.RSHFHHLSPY
SapurV1A.0117s0320	3	2.257	3.837	2.709	14.447	29.571	9.77	49792	27-28	CHA-DD	0.8722	0.991374	S	2	pollen protein Ole E I-like protein (PAC:31452723)	5	YKPPPVPVYKP..EPKPPIYKPLPPPVPVYKPKPEPP
SapurV1A.1150s0170	3	3.046	2.538	2.792	13.706	25.635	9.77	44027.8	27-28	CYA-DD	0.4865	0.981223	S	1	pollen protein Ole E I-like protein (PAC:31396784)	6	P.........WKLPP.VkDFHH..PylfS....PKV..FPPLPpkTFPP..lPPIYKKPLP
SapurV1A.2217s0040	3	3.046	2.538	2.792	13.706	25.635	9.77	44027.8	27-28	CYA-DD	0.4865	0.981223	S	1	pollen protein Ole E I-like protein (PAC:31402225)	6	P.........WKLPP.VkDFHH..PylfS....PKV..FPPLPpkTFPP..lPPIYKKPLP
Solyc10g054900.1	3	2.609	5.652	2.174	11.304	13.913	9.04	25532.1	26-27	CYA-DD	0.948	0.989287	S	1	(1 of 1) PTHR23201:SF16 - PROLINE-RICH PROTEIN 4 (PAC:36154789)	3	......FLWPFFKHPPFPK
Spipo16G0020300	3	4.138	3.218	1.149	5.517	15.172	9.47	46799.6	21-22	CSA-VT	0.4612	0.998506	S	4	Proline-rich protein (PAC:31516562)	3	VYAPPTTVVSPPVTpvytaPPTT
Thecc1EG006689	3	1.714	4	1.905	12.762	31.429	9.64	58146.8	28-29	CNA-DG	0.7509	0.991114	S	1	Proline-rich protein 2 (60%P) (PAC:27462676)	12	YKKPLPPPVPVYKPPVYKPPP
Thhalv10000244	3	2.147	3.374	3.067	13.19	22.393	9.71	36047.4	28-29	SLA-RN	0.4912	0.985013	S	1	(1 of 1) PTHR23201:SF16 - PROLINE-RICH PROTEIN 4 (PAC:20208528)	5	PlVPVYKPPVVIPKKPCPPKIAHKPPVP
Thhalv10025123	3	2.361	4.077	4.721	12.876	31.974	9.69	51105.6	30-31	SLA-RV	0.6386	0.888671	S	2	(1 of 19) PTHR23201 - EXTENSIN PROLINE-RICH PROTEIN (PAC:20195664)	7	KP.PPKIEHPPPVPVHKPPPIPKKPCP.P
Tp57577_TGAC_v2_gene17164	3	1.833	3.87	5.703	11.813	25.255	9.55	53945	28-29	CYG-DQ	0.7555	0.951058	S	1	(1 of 1) PTHR23201:SF16 - PROLINE-RICH PROTEIN 4 (PAC:35990414)	6	PPPAPV..KGCP...PKV...EHPILPPAPVYKPP
Vigun09g273000	3	3.285	5.109	4.745	7.299	17.518	8.05	30365.5	18-19	VSG-SS	0.5381	0.996523	S	1	(1 of 2) PTHR23201:SF16 - PROLINE-RICH PROTEIN 4 (PAC:39044220)	2	PLPPPVPVHKEPPSTPtykkpptnsP
Vigun11g197400	3	1.79	4.348	5.627	12.788	31.202	9.78	42766.8	28-29	CYG-DH	0.7305	0.950521	S	3	(1 of 2) PTHR23201:SF16 - PROLINE-RICH PROTEIN 4 (PAC:39055139)	2	PPKEPPHPKPPKPHPKPPK
Zosma133g00090	3	5.286	3.965	3.965	10.132	14.537	9.05	25418.5	21-22	ASA-IP	0.7812	0.997221	S	1	(1 of 2) PTHR23201:SF16 - PROLINE-RICH PROTEIN 4 (PAC:33170103)	3	KKPSPCKPPPVHKEPPPCKPP

## Sheet: Table S4
Supplementary Table 4. Details on the genes in the coexpression networks of Lsi2s and Siliplant1s.
Module ID	Is query gene?	Labels in common with other modules	GeneID	Total labels
1	no	HOM000028 WRKY	glyma05g29310	HOM000028 ORTHO009172 WRKY
1	no	HOM000028 WRKY	glyma05g29310	HOM000028 ORTHO009172 WRKY
1	no	HOM000054 Peptidase_S10	glyma12g30160...	HOM000054 ORTHO000462 Peptidase_S10
1	no	B3	glyma01g25270	HOM000105 ORTHO002022 AUX_IAA Auxin_resp B3
1	no	B3	glyma14g03650	HOM000105 ORTHO000238 AUX_IAA Auxin_resp B3
1	no	GLTP HOM001500	glyma06g12920	HOM001500 ORTHO007658 GLTP
1	no	Glyco_hydro_32C HOM000445 Glyco_hydro_32N	glyma07g01090	HOM000445 ORTHO000780 Glyco_hydro_32C Glyco_hydro_32N
1	no	HLH	glyma02g15780	HOM000347 ORTHO011056 HLH
1	no	HMA	glyma09g31110	HOM000620 ORTHO017921 HMA
1	no	MIP HOM000085	glyma06g08910...	HOM000085 ORTHO006472 MIP
1	no	MIP ORTHO008150 HOM000085	glyma01g41670	HOM000085 ORTHO008150 MIP
1	no	MIP ORTHO008150 HOM000085	glyma01g41670	HOM000085 ORTHO008150 MIP
1	no	Methyltransf_2 HOM000097	glyma08g27070	HOM000097 ORTHO104277 Methyltransf_2
1	no	Methyltransf_2 HOM000097	glyma08g27070.1	HOM000097 ORTHO104277 Methyltransf_2
1	no	Myb_DNA-binding	glyma05g01640...	HOM000103 ORTHO009247 Myb_DNA-binding
1	no	Myb_DNA-binding	glyma17g10250	HOM000103 ORTHO009247 Myb_DNA-binding
1	no	Myb_DNA-binding	glyma03g14440	HOM000103 ORTHO011948 Myb_DNA-binding
1	no	Myb_DNA-binding HOM000007	glyma12g07110	HOM000007 ORTHO175125 Myb_DNA-binding
1	no	Na_sulph_symp CitMHS HOM000043 ArsB	glyma10g37710	HOM000043 ORTHO000986 ArsB CitMHS Na_sulph_symp
1	no	Na_sulph_symp CitMHS HOM000043 ArsB	glyma10g37710	HOM000043 ORTHO000986 ArsB CitMHS Na_sulph_symp
1	no	Pkinase_Tyr Pkinase	glyma06g03830	HOM000035 ORTHO002189 Pkinase Pkinase_Tyr
1	no	Pkinase_Tyr Pkinase	glyma01g45170	HOM000006 ORTHO000250 Pkinase Pkinase_Tyr
1	no	Pkinase_Tyr Pkinase	glyma03g04450	HOM000312 ORTHO002031 Pkinase Pkinase_Tyr
1	yes	Na_sulph_symp CitMHS HOM000043 ArsB	glyma10g37710	HOM000043 ORTHO000986 ArsB CitMHS Na_sulph_symp
BAIT	no	HOM000028 WRKY	loc_os01g09080.1	HOM000028 ORTHO021974 WRKY
BAIT	no	HOM000028 WRKY	loc_os01g09080.1	HOM000028 ORTHO021974 WRKY
BAIT	no	HOM000054 Peptidase_S10	loc_os11g24340.1	HOM000054 ORTHO069545 Peptidase_S10
BAIT	no	B3	loc_os06g01860.1	HOM000447 ORTHO065518 B3
BAIT	no	GLTP	loc_os08g44220.1	HOM002024 ORTHO067944 GLTP
BAIT	no	GLTP HOM001500	loc_os08g01710.1	HOM001500 ORTHO022593 GLTP
BAIT	no	Glyco_hydro_32C HOM000445 Glyco_hydro_32N	loc_os04g56930.1	HOM000445 ORTHO013281 Glyco_hydro_32C Glyco_hydro_32N
BAIT	no	HLH	loc_os04g47810.1	HOM000356 ORTHO023409 HLH
BAIT	no	HMA	loc_os01g48710.1	HOM011261 ORTHO022323 HMA
BAIT	no	HMA	loc_os01g48710.1	HOM011261 ORTHO022323 HMA
BAIT	no	HMA	loc_os04g32840.1	HOM007266 ORTHO064322 HMA
BAIT	no	HMA	loc_os01g48710.1	HOM011261 ORTHO022323 HMA
BAIT	no	HMA	loc_os01g48710.1	HOM011261 ORTHO022323 HMA
BAIT	no	MIP HOM000085	loc_os04g44060.1	HOM000085 ORTHO064483 MIP
BAIT	no	MIP HOM000085	loc_os04g44060.1	HOM000085 ORTHO064483 MIP
BAIT	no	MIP ORTHO008150 HOM000085	loc_os02g44080.1	HOM000085 ORTHO008150 MIP
BAIT	no	MIP ORTHO008150 HOM000085	loc_os02g44080.1	HOM000085 ORTHO008150 MIP
BAIT	no	Methyltransf_2 HOM000097	loc_os11g20090.1	HOM000097 ORTHO023122 Dimerisation Methyltransf_2
BAIT	no	Myb_DNA-binding HOM000007	loc_os09g26170.1	HOM000007 ORTHO030064 Actin Myb_DNA-binding
BAIT	no	Myb_DNA-binding HOM000007	loc_os03g56090.1	HOM000007 ORTHO009721 Actin Myb_DNA-binding
BAIT	no	Pkinase_Tyr Pkinase	loc_os06g47750.1	HOM000002 ORTHO000078 Pkinase Pkinase_Tyr
BAIT	no	Pkinase_Tyr Pkinase	loc_os01g59560.1	HOM000017 ORTHO184715 Pkinase Pkinase_Tyr
BAIT	no	Pkinase_Tyr Pkinase	loc_os01g60060.1	HOM000017 ORTHO000178 Pkinase Pkinase_Tyr
BAIT	no	Pkinase_Tyr Pkinase	loc_os11g14050.2	HOM000017 ORTHO000178 Pkinase Pkinase_Tyr
BAIT	yes	Na_sulph_symp CitMHS HOM000043 ArsB	loc_os03g01700.1	HOM000043 ORTHO011614 ArsB CitMHS Na_sulph_symp
Module ID	Is query gene?	Labels in common with other modules	GeneID	Total labels
0	no	HOM000012 peroxidase	loc_os03g13200.1	HOM000012 ORTHO001189 peroxidase
0	no	HOM000012 peroxidase	loc_os11g43980.1	HOM000012 ORTHO008347 peroxidase
0	no	HOM000029	loc_os12g17570.1	HOM000029 ORTHO011811
0	no	HOM000029	loc_os12g17570.1	HOM000029 ORTHO011811
0	no	Lipase_GDSL	loc_os03g62740.1	HOM000086 ORTHO009429 Lipase_GDSL
0	no	Lipase_GDSL HOM000029	loc_os09g07290.1	HOM000029 ORTHO023154 Lipase_GDSL
0	no	Lipase_GDSL HOM000029	loc_os01g52770.1	HOM000029 ORTHO022355 Lipase_GDSL
0	no	Lipase_GDSL HOM000029	loc_os02g57110.1	HOM000029 ORTHO017805 Lipase_GDSL
0	no	Lipase_GDSL HOM000029	loc_os09g04710.1	HOM000029 ORTHO011376 Lipase_GDSL
0	no	Peptidase_S8 HOM000020	loc_os04g03050.1	HOM000020 ORTHO001754 Inhibitor_I9 PA Peptidase_S8
0	no	Peptidase_S8 HOM000020	loc_os04g03050.1	HOM000020 ORTHO001754 Inhibitor_I9 PA Peptidase_S8
0	no	Peptidase_S8 HOM000020	loc_os01g64860.1	HOM000020 ORTHO000430 Inhibitor_I9 PA Peptidase_S8
0	no	Pollen_Ole_e_I HOM001683	loc_os10g06000.1	HOM001683 ORTHO068627 Pollen_Ole_e_I
0	no	Pollen_Ole_e_I HOM001683	loc_os10g05990.1	HOM001683 ORTHO017772 Pollen_Ole_e_I
0	no	Pollen_Ole_e_I HOM001683	loc_os10g06000.1	HOM001683 ORTHO068627 Pollen_Ole_e_I
0	no	Pollen_Ole_e_I HOM001683	loc_os10g06000.1	HOM001683 ORTHO068627 Pollen_Ole_e_I
0	no	Pollen_Ole_e_I HOM001683	loc_os10g05970.1	HOM001683 ORTHO093566 Pollen_Ole_e_I
0	no	Pollen_Ole_e_I HOM001683	loc_os10g05950.1	HOM001683 ORTHO068625 Pollen_Ole_e_I
0	no	Pollen_Ole_e_I HOM001683	loc_os10g05950.1	HOM001683 ORTHO068625 Pollen_Ole_e_I
0	no	Pollen_Ole_e_I HOM001683	loc_os10g05820.1	HOM001683 ORTHO030085 Pollen_Ole_e_I
0	no	Pollen_Ole_e_I HOM001683	loc_os10g05930.1	HOM001683 ORTHO096038 Pollen_Ole_e_I
0	no	Pollen_Ole_e_I HOM001683	loc_os10g05980.1	HOM001683 ORTHO030086 Pollen_Ole_e_I
0	no	Pollen_Ole_e_I HOM001683	loc_os03g14140.1	HOM001683 ORTHO021847 Pollen_Ole_e_I
0	no	Tryp_alpha_amyl	loc_os10g40420.1	HOM000205 ORTHO069131 Tryp_alpha_amyl
0	no	Tryp_alpha_amyl	loc_os02g44320.1	HOM000205 ORTHO022903 Tryp_alpha_amyl
0	no	Tryp_alpha_amyl	loc_os04g46830.1	HOM000205 ORTHO089288 Tryp_alpha_amyl
0	yes	Pollen_Ole_e_I HOM001683	loc_os03g14130.1	HOM001683 ORTHO021846 Pollen_Ole_e_I
BAIT	no	HOM000012 peroxidase	glyma14g12170...	HOM000012 ORTHO025967 peroxidase
BAIT	no	Lipase_GDSL HOM000029	glyma20g36350.1	HOM000029 ORTHO001818 Lipase_GDSL
BAIT	no	Peptidase_S8 HOM000020	glyma09g27670	HOM000020 ORTHO000030 Peptidase_S8
BAIT	no	Pollen_Ole_e_I HOM001683	glyma04g00710	HOM001683 ORTHO012049 Pollen_Ole_e_I
BAIT	no	Tryp_alpha_amyl	glyma14g02240	HOM001408 ORTHO001605 Tryp_alpha_amyl
BAIT	yes	Pollen_Ole_e_I HOM001683	glyma04g00710	HOM001683 ORTHO012049 Pollen_Ole_e_I
